# Supplementary material for: Jaw1/LRMP increases Ca2+ influx upon GPCR stimulation with heterogeneous effect on the activity of each ITPR subtype
Source: Sci Rep. 2022 Jun 8;12:9476. doi: 10.1038/s41598-022-13620-4 (PMC9177832; doi:10.1038/s41598-022-13620-4)
Supplement: Supplementary file 1 — Supplementary Information 1. [file 41598_2022_13620_MOESM1_ESM.xlsx]

## Sheet: Fig. 1A,B,E,F,L
Fig. 1A																Fig. 1B																Fig. 1E																Fig. 1F
	WT					KO #7					KO #17						WT					KO #7					KO #17						Jaw1 KO					Jaw1 IE					Δcoil IE						Jaw1 KO
Time (s)	Well#1	Well#2	Well#3		Time (s)	Well#1	Well#2	Well#3		Time (s)	Well#1	Well#2	Well#3			Time (s)	Well#1	Well#2	Well#3		Time (s)	Well#1	Well#2	Well#3		Time (s)	Well#1	Well#2	Well#3			Time (s)	Well#1	Well#2	Well#3		Time (s)	Well#1	Well#2	Well#3		Time (s)	Well#1	Well#2	Well#3			Time (s)	Well#1
1	1.00276	0.996609	1.01968		1	0.945434	0.992755	1.04314		1	0.911095	0.984865	0.979036			1	0.9	1.0533	1.0408		1	0.916	1.0639	1.0946		1	1.0042	0.87	1.2456			1	1.0212	0.9871	1.0282		1	0.984174	0.998209	1.02276		1	1.0215	0.9398	0.9645			1	0.9133
2	1.06652	0.952604	1.01407		2	0.976062	1.01605	1.02523		2	1.03927	0.994185	0.954445			2	1.0011	1.103	0.7684		2	1.0619	0.9878	0.932		2	0.9223	1.1067	0.8988			2	0.9966	1.0061	1.0038		2	1.0262	1.02555	0.97251		2	0.9892	1.005	1.0471			2	1.0165
3	0.931842	1.03953	0.994585		3	1.00306	0.977101	1.01353		3	0.956192	0.999404	0.992373			3	0.8173	0.9263	1.0075		3	1.1499	0.9654	0.9281		3	0.9176	0.9296	1.0549			3	0.9712	1.0293	0.9574		3	1.02504	0.944672	0.993496		3	0.9983	1.0079	0.9625			3	1.0196
4	0.963551	0.956933	0.962224		4	1.04457	1.02151	0.991956		4	1.05147	0.95728	0.997374			4	0.9386	1.0794	1.0681		4	0.8389	0.8643	0.9829		4	0.9662	0.8492	0.9528			4	1.0385	0.9647	0.9679		4	0.993514	1.00397	0.992943		4	0.9762	1.0478	1.001			4	1.1268
5	1.00038	0.974607	0.970149		5	1.0345	0.973825	0.979159		5	1.03554	0.980392	1.01321			5	1.1646	1.0229	0.8946		5	0.9317	1.0703	0.8717		5	1.1805	0.9973	0.9182			5	1.03	0.9811	0.9098		5	1.04226	0.9795	0.977204		5	0.985	0.9689	0.9611			5	1.0385
6	0.928092	1.02979	0.942742		6	0.986943	1.03207	0.930896		6	1.01994	0.975919	1.08573			6	1.101	1.0253	1.0711		6	0.9985	1.1183	1.0205		6	1.1372	1.0083	0.9269			6	0.9937	1.0339	0.9736		6	1.00548	1.07132	1.01255		6	1.0151	0.9968	0.9614			6	0.8513
7	1.01913	1.04206	1.02595		7	1.00145	0.978194	1.06655		7	0.964329	1.04451	0.989455			7	1.1058	0.9138	1.0701		7	1.1438	1.0594	1.0077		7	0.9182	1.0523	0.7902			7	0.9723	1.0109	1.0356		7	0.959949	1.06067	1.04762		7	1.0262	1.016	1.0164			7	0.9968
8	0.999011	0.977132	1.04577		8	0.968405	1.01169	1.00439		8	1.01146	1.05867	1.02572			8	0.9642	1.0287	0.9776		8	1.0612	0.904	0.9491		8	0.9817	1.1808	1.1408			8	0.9963	0.9868	1.0521		8	0.989428	0.939203	1.01503		8	0.9362	1.0061	1.024			8	1.1475
9	1.04947	0.998052	1.03454		9	1.00548	1.00477	1.00731		9	1.01112	0.983002	0.963198			9	1.2652	0.8921	1.0537		9	1.0749	0.9699	0.9978		9	0.8814	0.9105	1.0733			9	0.9802	1.0001	1.0715		9	0.973959	0.976909	0.965883		9	1.0522	1.0117	1.0619			9	0.9383
10	1.03924	1.03268	0.990292		10	1.03409	0.992027	0.937843		10	0.999593	1.02177	0.999458			10	0.7423	0.9553	1.0482		10	0.8232	0.9967	1.2157		10	1.0909	1.0952	0.9985			10	0.9565	0.9465	0.9929		10	0.946815	0.924523	1.03353		10	1.0443	0.9631	1.0118			10	0.9515
11	1.02936	1.02943	1.01143		11	1.0079	1.0379	0.994516		11	1.01451	1.0885	0.985287			11	1.1896	1.0422	1.2083		11	0.993	1.0102	1.1244		11	0.9656	0.9719	0.9551			11	1.0127	0.98	0.9542		11	1.03146	1.03304	0.894091		11	0.9778	1.019	1.0087			11	0.8974
12	1.20018	1.05685	1.19337		12	1.05948	1.12418	1.04607		12	1.1081	1.07433	1.06156			12	1.9974	1.6736	2.1168		12	1.4248	1.3262	1.729		12	1.4707	1.6937	1.5518			12	1.2453	1.1963	1.2832		12	1.39892	1.50969	1.6504		12	1.21	1.2038	1.1482			12	1.5088
13	2.55344	1.77968	2.77869		13	1.45523	1.61163	1.64278		13	1.73199	1.44487	1.3829			13	2.2472	2.1138	2.1272		13	1.9124	1.758	1.8988		13	1.8951	2.199	2.0368			13	2.8518	2.8603	3.3241		13	4.05987	4.47006	4.98405		13	2.4571	2.6587	2.5846			13	2.2282
14	4.07787	2.89388	4.23326		14	2.31079	2.93094	2.86106		14	2.81466	2.52703	2.43696			14	2.795	2.4759	2.2942		14	2.1361	2.092	1.8512		14	2.2464	2.3784	2.2016			14	4.5897	4.7427	5.0971		14	5.72351	5.72502	6.07474		14	4.4705	4.5432	4.6304			14	2.2409
15	4.77684	3.8234	4.7781		15	3.34811	4.07368	4.17916		15	3.90953	3.75009	3.58896			15	2.3204	2.473	2.4344		15	2.5979	2.0229	2.2235		15	2.3046	2.3541	2.0465			15	5.1454	5.2331	5.6407		15	5.97159	6.03876	6.29288		15	5.3418	5.3145	5.5958			15	2.2655
16	4.77002	4.3392	5.07529		16	4.27178	4.92555	4.7276		16	4.49613	4.34653	4.50131			16	2.9705	2.2176	2.5562		16	2.3653	1.9193	2.2329		16	2.3746	2.2488	1.9264			16	5.3736	5.5279	5.8199		16	5.85193	6.04452	6.37019		16	5.703	5.5823	5.8008			16	2.4774
17	4.92345	4.53758	4.97953		17	4.64657	5.12578	4.97258		17	4.68263	4.70812	4.74722			17	2.6219	2.2408	2.3325		17	2.1784	2.1579	2.0332		17	2.2393	2.5226	2.2862			17	5.2069	5.5733	5.7203		17	5.85193	5.93514	6.0278		17	5.589	5.7685	5.7154			17	2.1535
18	4.88254	4.754	4.57007		18	4.88031	5.40245	5.00548		18	4.70636	4.83113	4.9306			18	2.6529	2.4768	2.246		18	2.012	2.0651	2.0675		18	2.1728	2.3281	2.2621			18	4.8939	5.2132	5.541		18	5.72642	5.702	5.7572		18	5.3101	5.4804	5.5958			18	2.6615
19	4.60636	4.68186	4.32902		19	4.90852	5.1731	4.90311		19	4.71314	4.82368	4.9056			19	2.9919	2.6274	2.3986		19	2.3462	2.1233	2.1554		19	2.4274	2.324	2.0626			19	4.7154	5.148	5.2878		19	5.20982	5.35947	5.51144		19	5.1676	5.2446	5.405			19	2.2405
20	4.35746	4.25624	4.14741		20	5.11002	5.07845	4.78245		20	4.67245	4.55155	4.79723			20	2.9312	2.0491	2.255		20	1.9799	2.1368	2.2356		20	2.3978	2.5631	1.7606			20	4.5546	4.754	4.9036		20	5.06389	5.34508	5.3651		20	5.006	5.137	5.2826			20	2.1513
21	4.29268	4.35363	4.04174		21	4.60627	4.85274	4.62157		21	4.46562	4.45091	4.60551			21	2.6588	2.1906	2.245		21	2.3026	2.2391	1.8457		21	2.3467	2.3026	2.0857			21	4.2942	4.4053	4.6047		21	4.71657	5.03134	5.0945		21	4.8191	4.7208	4.8924			21	2.335
22	3.95854	4.10114	3.72804		22	4.69493	4.8309	4.42779		22	4.30625	4.28316	4.32626			22	2.8593	2.1259	2.4374		22	2.0209	2.3153	1.9546		22	2.2108	2.1429	1.8469			22	4.0456	4.3174	4.3998		22	4.55312	4.81834	4.75762		22	4.48	4.5432	4.7073			22	2.059
23	3.72328	3.96407	3.39123		23	4.40477	4.43773	4.15722		23	3.98074	4.08559	4.18455			23	2.4988	1.9661	2.3549		23	2.0482	1.9449	1.8512		23	1.958	2.056	1.9499			23	3.8818	3.9291	3.9587		23	4.29044	4.48158	4.41523		23	4.2994	4.4035	4.4083			23	2.1056
24	3.46756	3.68634	3.24594		24	4.11864	4.09553	3.95247		24	3.83833	3.99612	3.98533			24	2.1598	2.0752	2.0278		24	1.967	1.8367	1.9381		24	2.1331	2.1151	1.7065			24	3.636	3.9007	3.6656		24	4.22623	4.32327	4.2965		24	4.0365	4.0921	4.2204			24	2.0805
25	3.3772	3.56983	2.97055		25	4.06625	3.95719	3.61792		25	3.60098	3.5816	3.71692			25	2.3757	1.9893	2.1103		25	1.924	1.9193	1.865		25	1.9799	2.1637	1.8359			25	3.4635	3.6711	3.5347		25	3.98106	4.29449	4.34896		25	3.6689	3.7079	4.0039			25	2.0752
26	3.23707	3.23763	2.79058		26	3.81962	3.73876	3.42742		26	3.46196	3.62447	3.51436			26	2.0378	1.968	2.0497		26	1.8961	1.8035	1.7428		26	2.1788	2.2366	1.7638			26	3.1534	3.26	3.3525		26	3.99857	4.20814	4.08664		26	3.7545	3.6992	3.7903			26	1.8537
27	3.11262	3.13086	2.63605		27	3.71726	3.58477	3.29726		27	3.19544	3.42354	3.49268			27	1.9974	2.0284	2.1004		27	1.8695	2.147	1.8136		27	2.1016	2.14	1.7929			27	3.2119	3.3621	3.2728		27	3.73297	4.09876	4.03694		27	3.4503	3.5537	3.7163			27	1.91
28	2.88895	3.12509	2.55812		28	3.41702	3.54108	2.89762		28	3.08457	3.11414	3.26929			28	2.2633	2.2104	1.745		28	1.671	1.8802	1.7826		28	2.2773	2.0034	1.7897			28	2.9632	3.1863	3.0992		28	3.90809	3.9203	3.97067		28	3.4662	3.3761	3.6565			28	1.8731
29	2.70995	2.9938	2.5317		29	3.41058	3.3161	3.0468		29	2.86383	3.08469	3.11674			29	2.0866	1.9526	2.1695		29	1.8913	1.9615	1.8064		29	1.8357	1.9333	1.7869			29	2.8881	3.1126	3.048		29	3.65709	3.86273	3.9541		29	3.3078	3.4489	3.5113			29	1.9579
30	2.66426	2.83978	2.42108		30	3.28605	3.16721	2.8		30	2.72481	2.94938	2.82749			30	2.2662	1.8802	2.168		30	2.0741	1.9544	1.7887		30	2.0779	1.9628	1.6474			30	2.8143	3.2005	2.9911		30	3.82345	3.95772	3.96515		30	3.1265	3.1346	3.2265			30	1.7676
31	2.5381	2.85601	2.37023		31	2.91771	3.16029	2.74918		31	2.63563	2.87035	2.90418			31	2.1044	1.8561	2.0005		31	1.8517	1.966	1.7273		31	2.0559	2.2198	1.6128			31	2.7661	3.124	2.8659		31	3.66876	3.96923	4.03418		31	3.0872	3.1869	3.3062			31	2.1108
32	2.40479	2.79289	2.28702		32	3.04908	2.96043	2.64753		32	2.64004	2.87631	2.80624			32	2.2103	1.677	1.9995		32	2.0918	1.8572	1.9192		32	1.6137	1.887	1.6109			32	2.8269	3.0729	2.9199		32	3.60163	3.95484	4.00657		32	3.1417	3.0269	3.2066			32	1.7606
33	2.44468	2.78351	2.25433		33	2.91811	2.81663	2.74004		33	2.55866	2.67129	2.72079			33	2.2002	1.7262	1.8106		33	1.819	1.7926	1.9259		33	1.8879	1.9663	1.6682			33	2.817	3.0049	2.9512		33	3.8468	3.92606	4.00933		33	2.9874	2.9425	3.1496			33	2.0177
34	2.44775	2.76547	2.24706		34	2.85162	2.85158	2.65192		34	2.42066	2.59338	2.65953			34	2.2371	1.9671	1.7858		34	1.8367	1.6685	1.7378		34	2.1586	1.964	1.8289			34	2.8097	3.0304	2.9427		34	3.77675	4.0268	4.04246		34	2.9887	2.8982	3.0898			34	2.0647
35	2.45968	2.73229	2.34282		35	2.6747	2.82755	2.61389		35	2.30673	2.72944	2.71162			35	1.9492	1.5959	1.7942		35	1.9922	1.861	1.6433		35	1.8862	1.9571	1.756			35	2.7219	3.0616	2.8716		35	3.7534	3.93181	3.9541		35	2.8661	2.9396	3.1923			35	2.0941
36	2.37001	2.61398	2.26621		36	2.75046	2.6579	2.4702		36	2.37285	2.65862	2.59701			36	2.0426	1.4873	1.9359		36	1.7065	1.8374	1.7793		36	1.9859	1.4129	1.6109			36	2.8655	3.1977	2.8716		36	3.69211	3.83971	4.00933		36	2.8911	2.9774	3.1496			36	1.6955
37	2.37751	2.74203	2.26687		37	2.67228	2.67137	2.4479		37	2.47016	2.47148	2.67411			37	2.0717	1.4168	1.4319		37	1.7085	2.0702	1.8938		37	2.0612	1.6879	1.592			37	2.6599	3.0191	2.974		37	3.63666	3.81956	3.84365		37	2.8414	2.8616	3.0044			37	1.914
38	2.31409	2.61614	2.22196		38	2.62191	2.66264	2.58574		38	2.38166	2.60233	2.53741			38	2.0485	1.4805	1.584		38	1.9854	1.996	1.7771		38	2.1307	1.5079	1.6867			38	2.7006	2.9029	2.8915		38	3.5958	3.74472	3.79947		38	2.7276	3.0007	3.03			38	1.7329
39	2.31102	2.67855	2.23748		39	2.67188	2.56289	2.56271		39	2.421	2.5397	2.54991			39	1.8112	1.4984	1.9071		39	2.0857	1.8035	1.8009		39	1.7301	1.8731	1.671			39	2.6818	2.883	2.7976		39	3.49656	3.6152	3.79671		39	2.7809	2.735	2.9958			39	1.5545
40	2.33932	2.57683	2.30353		40	2.53687	2.57782	2.48702		40	2.39353	2.49199	2.57659			40	1.9242	1.7146	1.8211		40	1.8258	1.554	1.7058		40	1.6132	2.2065	1.4747			40	2.6877	3.124	2.8801		40	3.34187	3.6814	3.73596		40	2.6421	2.8051	3.0556			40	1.8177
41	2.30727	2.57178	2.24706		41	2.54413	2.54687	2.38903		41	2.25112	2.36822	2.54616			41	2.0485	1.6128	1.8484		41	1.9418	1.6454	1.6654		41	1.8114	1.7435	1.3994			41	2.5964	2.849	2.8488		41	3.46154	3.63247	3.66693		41	2.6018	2.7815	2.8876			41	1.794
42	2.34137	2.49639	2.18201		42	2.56428	2.48717	2.35064		42	2.22738	2.38015	2.38736			42	1.794	1.6021	1.9195		42	1.8272	1.7753	1.6648		42	1.6624	1.8251	1.5897			42	2.6189	2.8337	2.8744		42	3.34479	3.5749	3.59238		42	2.6275	2.7268	2.9702			42	1.8951
43	2.25067	2.41812	2.19258		43	2.48166	2.51083	2.40512		43	2.22331	2.41482	2.55825			43	1.7678	1.5988	1.8931		43	1.8831	1.9813	1.5326		43	1.85	1.8859	1.4248			43	2.6903	2.7849	2.7523		43	3.33895	3.56914	3.57581		43	2.6107	2.6779	2.9617			43	1.6797
44	2.28886	2.41524	2.15097		44	2.40227	2.40052	2.24899		44	2.31419	2.28249	2.49573			44	1.7267	1.7233	1.6377		44	1.7999	1.5258	1.6737		44	1.8885	1.7047	1.7121			44	2.6137	2.6789	2.8263		44	3.2835	3.58066	3.51783		44	2.579	2.6977	2.7942			44	1.5927
45	2.13577	2.39359	2.18531		45	2.39945	2.47625	2.25631		45	2.16838	2.33207	2.31568			45	1.6518	1.4988	1.7813		45	1.851	1.6953	1.448		45	1.8108	1.5067	1.6788			45	2.4727	2.6401	2.655		45	3.26307	3.43674	3.47917		45	2.4475	2.5862	2.9303			45	1.6564
46	2.23772	2.43688	2.0453		46	2.32167	2.3998	2.29982		46	2.18669	2.26981	2.32068			46	2.0236	1.3033	1.7147		46	1.8585	1.7305	1.3999		46	1.7977	1.6786	1.5116			46	2.399	2.7319	2.6143		46	3.1901	3.41371	3.42394		46	2.5112	2.5338	2.7902			46	1.6815
47	2.15111	2.33552	2.10474		47	2.26002	2.37249	2.16965		47	2.02733	2.07746	2.31401			47	1.9754	1.4877	1.7068		47	1.8538	1.8546	1.3485		47	1.6143	1.4818	1.4922			47	2.3846	2.6293	2.6185		47	3.23972	3.35902	3.44051		47	2.4748	2.5426	2.7666			47	1.6661
48	2.14907	2.37917	2.03111		48	2.34827	2.26219	2.26325		48	2.07039	2.14754	2.34068			48	1.6916	1.6746	1.672		48	1.9615	1.9877	1.4375		48	1.8244	1.6121	1.4123			48	2.3867	2.5525	2.6382		48	3.14632	3.31873	3.50126		48	2.4228	2.5368	2.842			48	1.6648
49	2.02359	2.32362	1.98157		49	2.18868	2.30041	2.20475		49	2.00495	2.12406	2.25732			49	1.7303	1.5124	1.5323		49	1.7242	1.4011	1.4325		49	1.7087	1.6601	1.5246			49	2.3715	2.5567	2.5121		49	3.22221	3.39069	3.40461		49	2.3696	2.5554	2.715			49	1.9016
50	2.0311	2.25581	1.94294		50	2.15523	2.18465	1.9532		50	1.9368	2.12145	2.35986			50	1.8731	1.5114	1.579		50	1.7651	1.6902	1.557		50	1.587	1.6844	1.4377			50	2.294	2.5907	2.4364		50	3.08211	3.39357	3.46536		50	2.3297	2.4809	2.7068			50	1.576
51	1.997	2.16275	1.96341		51	2.17579	2.12385	2.06801		51	1.91001	2.01707	2.22982			51	1.7339	1.438	1.4851		51	1.6846	1.6742	1.3744		51	1.7259	1.8257	1.5472			51	2.3855	2.4212	2.4105		51	3.10838	3.31585	3.40461		51	2.4361	2.3467	2.8563			51	1.503
52	1.97688	2.19485	1.9644		52	2.00935	2.16863	1.97623		52	1.96799	2.07038	2.25441			52	1.6869	1.4501	1.6685		52	1.6376	1.497	1.4264		52	1.7117	1.5345	1.5112			52	2.2688	2.5057	2.3721		52	3.02374	3.27843	3.26379		52	2.3519	2.2946	2.772			52	1.5909
53	1.90221	2.26014	1.82308		53	2.01539	2.1486	2.02559		53	1.80286	1.97532	2.16438			53	1.4882	1.1962	1.7043		53	1.7487	1.8719	1.5116		53	1.7069	1.6804	1.3075			53	2.1392	2.4161	2.312		53	3.07044	3.30434	3.38252		53	2.2673	2.4273	2.735			53	1.5307
54	1.8763	2.16167	1.88482		54	2.03877	2.16499	1.95174		54	1.71538	1.91456	2.07936			54	1.3806	1.3149	1.668		54	1.7467	1.5789	1.1355		54	1.5342	1.5964	1.3689			54	2.1726	2.3384	2.3254		54	2.92158	3.39357	3.34663		54	2.2749	2.3193	2.6569			54	1.5039
55	1.82038	2.15734	1.84157		55	2.03232	1.92872	1.88775		55	1.7737	1.86386	1.97182			55	1.7535	1.369	1.4975		55	1.4207	1.783	1.2716		55	1.4149	1.5692	1.4812			55	2.222	2.2968	2.2176		55	3.0179	3.16618	3.28588		55	2.1339	2.3144	2.6216			55	1.5259
56	1.76617	2.065	1.74548		56	1.92069	1.94	1.92358		56	1.79269	1.84783	2.04226			56	1.6589	1.3434	1.6571		56	1.6573	1.4778	1.3346		56	1.758	1.5935	1.4728			56	2.1135	2.3487	2.2856		56	2.95953	3.10861	3.27208		56	2.2207	2.3132	2.5798			56	1.4042
57	1.81425	1.98492	1.79699		57	1.92109	1.90433	1.8936		57	1.62959	1.85678	1.92515			57	1.6476	1.3024	1.4816		57	1.5018	1.3249	1.5874		57	1.4814	1.5397	1.4165			57	2.0283	2.1794	2.2398		57	2.96828	3.17769	3.24446		57	2.0734	2.2929	2.5314			57	1.6081
58	1.75765	1.98528	1.72071		58	1.84896	1.97932	1.75174		58	1.71097	1.85566	1.88805			58	1.5067	1.1648	1.4841		58	1.7467	1.6231	1.3385		58	1.5419	1.6144	1.4073			58	2.0836	2.2273	2.1128		58	2.92158	3.123	3.3632		58	2.1247	2.3156	2.5345			58	1.5356
59	1.69559	2.00657	1.67448		59	1.76594	1.87411	1.80695		59	1.60722	1.80124	1.86054			59	1.6209	1.3058	1.5184		59	1.4227	1.6538	1.4812		59	1.6921	1.2514	1.404			59	2.0014	2.1638	2.2005		59	2.84541	3.13739	3.26655		59	2.0962	2.1654	2.5237			59	1.6151
60	1.65229	1.96112	1.63056		60	1.8276	1.9724	1.79452		60	1.57602	1.74942	1.86638			60	1.6209	1.3289	1.5562		60	1.6703	1.4023	1.3451		60	1.4749	1.6294	1.3324			60	1.9956	2.1811	2.2782		60	2.83694	3.02226	3.23066		60	2.132	2.1616	2.5399			60	1.5233
61	1.63115	2.01378	1.68571		61	1.77077	1.78747	1.75941		61	1.59399	1.61485	1.94182			61	1.6125	1.1706	1.5577		61	1.5871	1.5802	1.453		61	1.2363	1.2769	1.3251			61	1.9494	2.2327	2.2022		61	2.78616	3.18633	3.18371		61	2.1117	2.182	2.5074			61	1.5487
62	1.72832	1.92577	1.67283		62	1.85299	1.79548	1.63327		62	1.49939	1.65623	1.83637			62	1.4847	1.1754	1.4463		62	2.0345	1.6263	1.4242		62	1.4339	1.5339	1.3375			62	1.9175	2.1749	2.1806		62	2.77419	3.06256	3.15058		62	1.9175	2.1965	2.479			62	1.3387
63	1.52682	1.82766	1.63023		63	1.68856	1.74051	1.8223		63	1.48718	1.69984	1.79261			63	1.4668	1.2961	1.4448		63	1.4902	1.6269	1.3534		63	1.5134	1.2086	1.181			63	1.9511	2.0518	2.1316		63	2.73771	3.14891	3.13953		63	2.0258	2.1409	2.4721			63	1.3624
64	1.57319	1.94092	1.69297		64	1.76433	1.69063	1.73565		64	1.45836	1.71364	1.61505			64	1.4371	1.1329	1.6088		64	1.656	1.4119	1.3656		64	1.2998	1.5171	1.2479			64	1.9178	2.045	2.0417		64	2.80834	3.00499	3.13677		64	2.1066	2.1156	2.4325			64	1.3743
65	1.59262	1.89222	1.61802		65	1.80301	1.70592	1.60037		65	1.43022	1.6566	1.7626			65	1.2901	1.1885	1.3434		65	1.3668	1.4586	1.2727		65	1.3858	1.2323	1.2525			65	1.9096	2.1142	2.0622		65	2.6986	2.92152	3.14506		65	2.0851	2.111	2.3776			65	1.5707
66	1.62058	1.7364	1.51763		66	1.67607	1.74269	1.59927		66	1.39326	1.68456	1.68257			66	1.606	1.3313	1.5		66	1.5257	1.4362	1.1726		66	1.1639	1.5067	1.2262			66	1.8789	2.0334	2.0892		66	2.82498	2.97621	3.03737		66	1.9644	2.0373	2.4143			66	1.3765
67	1.65263	1.86409	1.55065		67	1.70307	1.65569	1.49982		67	1.41903	1.57422	1.7626			67	1.443	1.3439	1.5169		67	1.6594	1.7817	1.4054		67	1.5888	1.4257	1.1666			67	1.9298	2.1783	1.9899		67	2.75843	3.01075	3.18924		67	1.9793	1.991	2.389			67	1.4239
68	1.53704	1.85651	1.66491		68	1.54671	1.70119	1.63181		68	1.44141	1.53135	1.63673			68	1.2997	1.4511	1.4026		68	1.3702	1.5501	1.0929		68	1.339	1.237	1.217			68	1.8473	1.9756	2.1242		68	2.73333	2.89849	3.12021		68	1.8994	2.0702	2.2716			68	1.3998
69	1.55478	1.79303	1.5216		69	1.68615	1.61418	1.67642		69	1.39461	1.54179	1.67424			69	1.3354	1.2652	1.2644		69	1.5462	1.378	1.2594		69	1.4066	1.3881	1.4511			69	1.7145	1.9526	1.8985		69	2.67788	2.97333	3.04013		69	1.8218	1.9849	2.3297			69	1.3549
70	1.67206	1.71296	1.62165		70	1.63859	1.63093	1.56344		70	1.39428	1.50004	1.71717			70	1.3437	1.3608	1.4573		70	1.508	1.3934	1.2749		70	1.3894	1.5113	1.2946			70	1.816	1.9492	2.0348		70	2.68488	2.86453	2.91587		70	1.9587	1.9945	2.2836			70	1.293
71	1.5333	1.79087	1.57971		71	1.66519	1.65204	1.52139		71	1.35732	1.54216	1.55754			71	1.5162	1.2599	1.417		71	1.3545	1.3908	1.4491		71	1.3746	1.1837	1.2881			71	1.7782	1.9841	1.935		71	2.70648	2.90425	3.01252		71	1.8693	2.0137	2.2865			71	1.3426
72	1.4767	1.64803	1.50707		72	1.59346	1.56759	1.55064		72	1.28442	1.45195	1.67674			72	1.4716	1.2184	1.417		72	1.3716	1.4798	1.0271		72	1.606	1.2937	1.0696			72	1.7066	1.9387	1.8741		72	2.677	2.90713	2.95453		72	1.9232	1.9564	2.3135			72	1.271
73	1.45794	1.7667	1.60349		73	1.59829	1.65714	1.54735		73	1.27492	1.49855	1.70717			73	1.3621	1.3255	1.5194		73	1.4998	1.3588	1.2959		73	1.4203	1.314	1.2475			73	1.754	1.873	1.9247		73	2.56522	2.93303	3.07879		73	1.8677	1.9174	2.2181			73	1.4679
74	1.37713	1.65993	1.57014		74	1.54832	1.61528	1.52834		74	1.35596	1.40573	1.60338			74	1.653	1.1315	1.3151		74	1.2597	1.6538	1.25		74	1.4446	1.3684	1.2364			74	1.7721	1.9056	1.9873		74	2.48145	2.82912	2.99871		74	1.7236	1.9963	2.3152			74	1.2811
75	1.42862	1.71656	1.52787		75	1.4387	1.41723	1.54004		75	1.34206	1.4266	1.64881			75	1.4341	1.2739	1.3633		75	1.5264	1.3876	1.2467		75	1.4766	1.2636	1.259			75	1.6805	1.9302	1.9344		75	2.54946	2.86338	2.83304		75	1.8139	1.9209	2.258			75	1.3259
76	1.39316	1.60799	1.50509		76	1.42379	1.52754	1.42559		76	1.26407	1.48438	1.59963			76	1.2866	1.0581	1.3062		76	1.3613	1.5597	1.4159		76	1.2422	1.5403	1.1389			76	1.7616	1.8523	1.8763		76	2.56989	2.80897	2.99319		76	1.8928	1.9244	2.1535			76	1.2301
77	1.51386	1.60944	1.57476		77	1.45765	1.5239	1.49945		77	1.27492	1.40051	1.44584			77	1.5489	1.229	1.4051		77	1.5844	1.2091	1.1692		77	1.1971	1.3001	1.071			77	1.7177	1.8392	1.7548		77	2.50976	2.71399	2.89655		77	1.7112	1.8886	2.1985			77	1.0328
78	1.4351	1.56255	1.4889		78	1.45039	1.52754	1.48775		78	1.2305	1.3815	1.57421			78	1.3395	1.4288	1.3032		78	1.6103	1.0761	1.2129		78	1.3538	1.3713	1.2655			78	1.7253	1.7953	1.8345		78	2.42103	2.79746	3.02632		78	1.7017	1.8688	2.2173			78	1.2332
79	1.36725	1.62819	1.50376		79	1.51044	1.48131	1.43839		79	1.22847	1.47394	1.52253			79	1.142	1.159	1.2142		79	1.4568	1.4241	1.1427		79	1.3603	1.2103	1.3061			79	1.5951	1.9305	1.7853		79	2.52961	2.76781	2.82199		79	1.825	1.8583	2.0902			79	1.3158
80	1.43544	1.50628	1.42088		80	1.45482	1.44963	1.42267		80	1.27831	1.43406	1.53378			80	1.3865	1.3516	1.3494		80	1.3716	1.275	1.3833		80	1.3158	1.2705	0.9985			80	1.7882	1.8361	1.7884		80	2.48641	2.71744	2.83028		80	1.7157	1.9611	2.1475			80	1.347
81	1.41635	1.49906	1.51895		81	1.36979	1.3943	1.41536		81	1.28103	1.42399	1.48043			81	1.44	1.1194	1.3415		81	1.2829	1.3723	1.2146		81	1.1294	1.3666	1.1768			81	1.5925	1.7766	1.7693		81	2.44555	2.78681	2.91311		81	1.76	1.8775	1.9891			81	1.2139
82	1.40987	1.63252	1.3806		82	1.36375	1.52827	1.41755		82	1.29086	1.3938	1.45542			82	1.5209	1.2256	1.5209		82	1.4295	1.5994	1.1659		82	1.2523	1.4378	0.9403			82	1.6495	1.7301	1.8197		82	2.51122	2.63196	2.78886		82	1.6662	1.7765	2.0578			82	1.365
83	1.401	1.53946	1.3631		83	1.36415	1.46711	1.32724		83	1.14879	1.41281	1.44209			83	1.3871	1.4544	1.5427		83	1.5905	1.0837	1.3689		83	1.1378	1.028	1.1098			83	1.5913	1.7669	1.6842		83	2.45431	2.74306	2.82475		83	1.7448	1.7824	2.1495			83	1.2433
84	1.30246	1.57373	1.38951		84	1.4653	1.34588	1.46325		84	1.23457	1.25811	1.45542			84	1.4061	1.0359	1.253		84	1.3225	1.433	1.2301		84	1.5615	1.3493	1.1523			84	1.615	1.6759	1.7941		84	2.34777	2.67974	2.6588		84	1.6456	1.8196	2.064			84	1.195
85	1.32122	1.60908	1.41923		85	1.43951	1.35862	1.3872		85	1.18608	1.33714	1.46334			85	1.3116	1.4023	1.4602		85	1.1997	1.4158	1.3794		85	1.3122	1.2873	1.3985			85	1.6168	1.7542	1.5889		85	2.38368	2.69931	2.7999		85	1.6425	1.7183	1.9436			85	1.1013
86	1.36384	1.4684	1.36376		86	1.44394	1.39139	1.4		86	1.19761	1.21487	1.42			86	1.3526	1.2782	1.4876		86	1.4391	1.4311	1.1361		86	1.5051	1.1994	1.1856			86	1.622	1.7134	1.7838		86	2.39302	2.75572	2.6635		86	1.6716	1.8211	1.9994			86	1.2622
87	1.30622	1.64983	1.33602		87	1.41855	1.29855	1.35978		87	1.25593	1.34795	1.54128			87	1.2794	1.074	1.3335		87	1.6028	1.3473	1.2876		87	1.3093	1.1484	1.108			87	1.5922	1.6947	1.7366		87	2.39126	2.64002	2.86617		87	1.6532	1.682	1.9086			87	1.1181
88	1.38498	1.58527	1.41527		88	1.34198	1.33605	1.32907		88	1.17761	1.22344	1.36957			88	1.1545	1.4356	1.5492		88	1.538	1.4318	0.9519		88	1.3004	1.2694	0.9029			88	1.5679	1.6173	1.695		88	2.31976	2.59828	2.76042		88	1.6928	1.6825	2.0378			88	1.1633
89	1.33793	1.45398	1.46018		89	1.4242	1.33642	1.33163		89	1.0908	1.32744	1.40124			89	1.1754	1.2473	1.2162		89	1.3402	1.2738	1.0492		89	1.247	1.4158	1.0142			89	1.5454	1.6669	1.7115		89	2.31217	2.66477	2.80542		89	1.6342	1.6785	1.9405			89	1.0095
90	1.33042	1.54343	1.37664		90	1.36576	1.43507	1.3521		90	1.16065	1.31365	1.37373			90	1.2812	1.2522	1.2281		90	1.5046	1.33	1.2732		90	1.3069	1.1936	1.0599			90	1.5673	1.6884	1.7306		90	2.27977	2.5646	2.68448		90	1.5918	1.6179	1.908			90	1.2767
91	1.37679	1.50195	1.42253		91	1.33433	1.39648	1.36234		91	1.10335	1.26146	1.46626			91	1.2235	1.1831	1.1754		91	1.3477	1.3966	1.0238		91	1.1312	1.3093	1.1191			91	1.4796	1.5784	1.6848		91	2.29903	2.61641	2.81923		91	1.5303	1.6625	1.9299			91	1.0737
92	1.3161	1.50231	1.33239		92	1.30773	1.25487	1.3192		92	1.1749	1.19548	1.3754			92	1.2664	1.0755	1.252		92	1.3375	1.2917	1.1018		92	1.3206	1.2659	0.956			92	1.5088	1.547	1.639		92	2.22548	2.53927	2.53234		92	1.6583	1.6671	1.9627			92	1.2565
93	1.3086	1.48716	1.34097		93	1.28154	1.39867	1.38208		93	1.18914	1.28532	1.33956			93	1.3752	1.1069	1.2177		93	1.5544	1.1234	1.1305		93	1.5384	1.3533	0.9094			93	1.5428	1.7287	1.6697		93	2.30108	2.65239	2.66598		93	1.6222	1.6351	1.9547			93	1.093
94	1.33145	1.48824	1.38093		94	1.38793	1.28363	1.38501		94	1.10742	1.23984	1.31955			94	1.1694	1.1561	1.3201		94	1.2979	1.3224	1.1903		94	1.1395	1.3695	1.0563			94	1.4781	1.5762	1.6933		94	2.19221	2.57583	2.67427		94	1.5832	1.6269	1.9402			94	1.0899
95	1.24177	1.47345	1.3522		95	1.3714	1.34879	1.40987		95	1.07182	1.24543	1.34331			95	1.33	1.2358	1.3275		95	1.3832	1.3473	0.9281		95	1.1087	1.2051	1.1486			95	1.4579	1.5421	1.6082		95	2.18637	2.55568	2.68779		95	1.5509	1.7137	1.8055			95	1.1958
96	1.34202	1.45866	1.33239		96	1.24043	1.23594	1.27825		96	1.13421	1.29091	1.41208			96	1.2848	1.089	1.3126		96	1.0346	1.2955	1.328		96	1.2351	1.4274	1.0881			96	1.4711	1.5594	1.6393		96	2.15018	2.62102	2.579		96	1.5417	1.6558	1.9051			96	1.3404
97	1.21177	1.3959	1.39876		97	1.27025	1.32841	1.2479		97	1.18405	1.26817	1.29246			97	1.2104	1.2493	1.5348		97	1.315	1.1727	0.9192		97	1.1852	1.0089	1.12			97	1.4702	1.5458	1.5897		97	2.20505	2.47509	2.55774		97	1.4818	1.654	1.8396			97	1.1717
98	1.25985	1.44568	1.36871		98	1.27146	1.27489	1.32505		98	1.10471	1.235	1.33039			98	1.4632	1.2889	1.58		98	1.0865	1.2482	1.1444		98	1.1093	1.2503	1.0766			98	1.4576	1.5685	1.5226		98	2.19542	2.46875	2.67758		98	1.4955	1.6464	1.8194			98	1.0486
99	1.30963	1.39915	1.36937		99	1.28194	1.28399	1.27349		99	1.15421	1.30023	1.33122			99	1.4133	1.4375	1.2793		99	1.3702	1.1925	1.2069		99	1.2915	1.1235	1.0521			99	1.4802	1.5609	1.52		99	2.22227	2.55338	2.52875		99	1.5249	1.5859	1.828			99	1.1712
100	1.28064	1.43847	1.32842		100	1.20456	1.22138	1.37331		100	1.12708	1.21151	1.29454			100	1.371	1.2922	1.4771		100	1.1854	1.1746	1.1106		100	1.1033	1.1455	1.0535			100	1.3789	1.5555	1.5943		100	2.2678	2.46904	2.55664		100	1.4524	1.6459	1.7921			100	1.2455
101	1.3161	1.43594	1.37465		101	1.27307	1.26725	1.23583		101	1.18303	1.25364	1.3854			101	1.0326	1.2411	1.3608		101	1.1608	1.0818	0.9336		101	1.0956	1.1629	1.0914			101	1.4146	1.6	1.5724		101	2.16886	2.36744	2.52902		101	1.4958	1.6441	1.8154			101	1.0956
102	1.27314	1.34072	1.24653		102	1.29282	1.29673	1.25814		102	1.15964	1.26929	1.27496			102	1.4109	1.1402	1.4662		102	1.3102	1.2143	1.0254		102	1.2505	1.1067	1.1532			102	1.4377	1.5807	1.4887		102	2.12917	2.45263	2.5779		102	1.5027	1.5661	1.7796			102	1.0745
103	1.32156	1.44929	1.26667		103	1.24285	1.32076	1.24826		103	1.03011	1.17759	1.20535			103	1.3044	1.061	1.2028		103	1.2474	1.1049	1.109		103	1.3585	1.0691	0.9459			103	1.4298	1.5611	1.5078		103	2.09969	2.35218	2.58867		103	1.4511	1.6261	1.7551			103	1.2517
104	1.18211	1.45181	1.21813		104	1.20577	1.22283	1.32724		104	1.09114	1.18616	1.28371			104	1.4597	1.2068	1.5328		104	1.2584	1.2961	1.1062		104	1.2137	1.2248	0.9717			104	1.3734	1.5254	1.5951		104	2.06642	2.4771	2.50362		104	1.5116	1.6252	1.8596			104	1.1154
105	1.25098	1.32485	1.34196		105	1.1957	1.19553	1.23108		105	1.10132	1.22083	1.2958			105	1.3996	1.0374	1.4051		105	1.1949	1.3742	0.948		105	1.0956	1.0986	1.15			105	1.4456	1.4526	1.5693		105	2.0635	2.44198	2.41471		105	1.4273	1.5324	1.8772			105	0.9968
106	1.26257	1.47273	1.20757		106	1.21303	1.1442	1.1755		106	1.11013	1.24581	1.32455			106	1.3508	1.1764	1.2699		106	1.2474	1.1145	1.2467		106	1.0921	1.2763	1.0733			106	1.3693	1.501	1.4844		106	2.05124	2.42414	2.47822		106	1.4647	1.5038	1.9097			106	0.915
107	1.29974	1.37246	1.35352		107	1.28557	1.13619	1.20293		107	1.14404	1.19175	1.27996			107	1.3859	1.0461	1.4026		107	1.2856	1.3576	1.2317		107	1.1217	1.1195	1.0904			107	1.297	1.4812	1.4873		107	2.05357	2.30267	2.45558		107	1.4771	1.5524	1.6802			107	1.2539
108	1.20393	1.33206	1.28451		108	1.19771	1.2221	1.21792		108	1.12302	1.22046	1.26745			108	1.3181	1.0113	1.4776		108	1.2727	1.3109	0.9928		108	1.1811	1.1229	1.1759			108	1.3827	1.5747	1.5425		108	2.05912	2.33088	2.3628		108	1.4052	1.4904	1.6608			108	1.1967
109	1.27451	1.40636	1.33866		109	1.2493	1.17988	1.21865		109	1.14133	1.25177	1.28454			109	1.2794	1.312	1.2232		109	1.3675	1.2987	1.0785		109	1.006	1.3122	1.0599			109	1.3825	1.4693	1.4136		109	2.05883	2.3729	2.39013		109	1.4394	1.5344	1.7243			109	0.9884
110	1.25439	1.37498	1.17158		110	1.13041	1.1726	1.29835		110	1.07215	1.19287	1.24828			110	1.2759	1.2087	1.341		110	1.0449	1.3595	1.068		110	1.2357	1.4124	0.9819			110	1.3152	1.4733	1.4603		110	1.91202	2.37406	2.48981		110	1.4229	1.4838	1.6412			110	0.9818
111	1.28201	1.40961	1.23068		111	1.15822	1.19917	1.22559		111	1.1064	1.21673	1.27621			111	1.2681	1.1146	1.3748		111	1.1663	0.9411	1.0265		111	1.1366	0.9528	1.1343			111	1.3693	1.4316	1.5029		111	2.09123	2.3588	2.48871		111	1.4397	1.4945	1.6218			111	1.0776
112	1.24791	1.39193	1.2604		112	1.14613	1.15294	1.18538		112	1.03554	1.17535	1.17076			112	1.2598	1.2097	1.2977		112	1.2645	0.9948	0.8877		112	1.1591	1.1826	1.1283			112	1.3854	1.5322	1.4392		112	2.01213	2.3257	2.41554		112	1.3709	1.4814	1.6483			112	1.2055
113	1.1954	1.38761	1.29771		113	1.15701	1.19152	1.04424		113	1.03113	1.16417	1.24286			113	1.2075	1.1769	1.3598		113	1.1779	0.9053	1.057		113	1.0297	1.3666	1.029			113	1.4114	1.4134	1.415		113	1.98995	2.35563	2.44315		113	1.4457	1.4375	1.6816			113	1.1071
114	1.25234	1.28445	1.31224		114	1.15016	1.12636	1.25777		114	1.13081	1.16119	1.24911			114	1.0397	1.2642	1.2341		114	1.3347	1.0927	0.8827		114	1.0802	1.006	0.9745			114	1.1903	1.4358	1.4426		114	1.93157	2.366	2.41388		114	1.4391	1.4625	1.6896			114	1.0759
115	1.207	1.3454	1.23696		115	1.2364	1.13437	1.13053		115	1.0847	1.11459	1.24828			115	1.2116	1.1358	1.4558		115	1.2072	1.1151	1.0603		115	1.0879	0.9962	1.0586			115	1.3158	1.4279	1.3863		115	2.00687	2.30699	2.33795		115	1.4502	1.4395	1.634			115	1.1194
116	1.22779	1.39987	1.25347		116	1.24003	1.18206	1.22413		116	1.04638	1.23127	1.28788			116	1.3122	1.0301	1.2868		116	1.2331	1.0876	0.9414		116	1.1829	1.3383	0.9496			116	1.2821	1.3865	1.3726		116	1.97419	2.24309	2.31834		116	1.3516	1.4913	1.6545			116	0.9638
117	1.237	1.35947	1.29078		117	1.12638	1.20354	1.11883		117	1.06402	1.08999	1.2587			117	1.2848	1.1469	1.5278		117	1.2393	1.0466	1.0293		117	1.0938	0.9887	1.096			117	1.2859	1.3752	1.351		117	1.89655	2.39161	2.32966		117	1.4131	1.4846	1.6446			117	1.0904
118	1.17938	1.37859	1.22738		118	1.17716	1.16604	1.15466		118	1.00773	1.10527	1.13617			118	1.1516	1.2691	1.252		118	1.2775	0.9622	0.8451		118	1.0837	1.0662	1.1676			118	1.3374	1.3188	1.4244		118	1.88984	2.28022	2.34071		118	1.3706	1.539	1.7118			118	0.9941
119	1.20836	1.40348	1.21285		119	1.14895	1.27926	1.1404		119	1.04367	1.13957	1.18451			119	1.1736	1.1991	1.0606		119	1.5312	1.3921	0.911		119	1.1045	1.2839	0.8678			119	1.3631	1.4061	1.4252		119	1.9377	2.26928	2.36362		119	1.3884	1.4296	1.5475			119	1.3
120	1.19677	1.33603	1.2429		120	1.12719	1.12272	1.2245		120	1.04266	1.172	1.21744			120	0.9916	1.0909	1.1918		120	1.0831	1.1759	1.1029		120	1.0054	1.0714	1.0193			120	1.2236	1.3718	1.343		120	1.85598	2.26007	2.26394		120	1.3576	1.4578	1.6577			120	1.1312
121	1.11766	1.29419	1.23002		121	1.20255	1.15439	1.1755		121	1.06571	1.08291	1.14575			121	0.9981	1.2295	1.3077		121	1.2734	0.9308	1.1637		121	1.0238	1.1756	1.114			121	1.343	1.4171	1.3712		121	1.8875	2.22381	2.3026		121	1.4733	1.3868	1.6047			121	1.162
122	1.18961	1.32196	1.20922		122	1.13081	1.16677	1.23108		122	1.02672	1.08589	1.17784			122	1.1819	0.9939	1.1834		122	1.0817	1.0409	1.0116		122	0.9561	0.9117	1.0576			122	1.3485	1.3695	1.3717		122	1.92778	2.23762	2.27029		122	1.3107	1.351	1.5945			122	1.1057
123	1.222	1.26533	1.27196		123	1.23559	1.11289	1.11627		123	1.03587	1.16119	1.07531			123	0.9261	1.0769	1.1879		123	1.2168	1.1912	1.0011		123	0.9407	1.2381	0.9473			123	1.2985	1.2958	1.3464		123	1.8049	2.15818	2.25594		123	1.3909	1.3938	1.6067			123	1.0174
124	1.12482	1.28661	1.15474		124	1.18078	1.1726	1.18976		124	1.05961	1.08738	1.18076			124	1.4531	1.2005	1.2192		124	1.0947	0.9923	0.932		124	1.117	1.1884	0.8946			124	1.2988	1.3352	1.384		124	1.86415	2.29461	2.17558		124	1.2743	1.3793	1.4788			124	1.0047
125	1.11528	1.29888	1.14087		125	1.14814	1.14202	1.23364		125	1.02672	1.14068	1.14742			125	1.2759	0.852	1.1357		125	1.1567	1.236	1.0144		125	1.152	0.8868	1.1149			125	1.2757	1.3443	1.2995		125	1.83584	2.16912	2.28079		125	1.3919	1.363	1.609			125	1.2415
126	1.14596	1.29743	1.16926		126	1.13202	1.04845	1.09945		126	1.0335	1.16491	1.15284			126	1.2765	1.0847	1.2202		126	1.1874	1.2597	0.8794		126	1.26	1.1698	1.0784			126	1.2444	1.3514	1.3288		126	1.85394	2.04017	2.16951		126	1.299	1.3406	1.4766			126	0.784
127	1.20154	1.29996	1.21351		127	1.21182	1.12236	1.09799		127	1.0647	1.07359	1.10282			127	1.2003	1.0934	1.2535		127	0.9985	1.1522	1.0398		127	0.9888	1.0587	1.0207			127	1.3336	1.2677	1.3293		127	1.77397	2.09255	2.18829		127	1.3174	1.2905	1.462			127	0.9792
128	1.17802	1.33314	1.1128		128	1.16668	1.17223	1.15137		128	1.09013	1.12428	1.17076			128	1.1141	1.0321	1.2251		128	1.2434	0.911	0.9613		128	1.0084	1.2543	1.0572			128	1.2804	1.3001	1.3456		128	1.82679	2.09831	2.20016		128	1.3038	1.3766	1.4657			128	1.1233
129	1.13744	1.19932	1.18247		129	1.15257	1.14638	1.11371		129	0.962973	1.12838	1.15492			129	1.0885	1.1358	1.2913		129	1.1151	1.4542	0.9624		129	0.9781	1.0946	0.866			129	1.2426	1.3327	1.2667		129	1.80724	2.05255	2.10296		129	1.3133	1.3865	1.4743			129	1.0745
130	1.12653	1.24549	1.17125		130	1.17273	1.1482	1.13199		130	1.02299	1.05085	1.14242			130	0.9463	1.0065	1.075		130	1.049	1.2533	0.9983		130	1.2434	0.9215	1.0429			130	1.1941	1.2975	1.3063		130	1.66072	2.21632	2.21479		130	1.299	1.374	1.5401			130	1.0499
131	1.10335	1.26425	1.20229		131	1.15257	1.09614	1.04059		131	0.93856	1.18616	1.15117			131	1.242	1.0214	1.1824		131	1.2563	1.1573	1.0697		131	1.0244	1.2549	0.962			131	1.1988	1.3735	1.2767		131	1.74244	2.0111	2.12726		131	1.2749	1.3356	1.5127			131	1.0842
132	1.17938	1.19067	1.10818		132	1.07641	1.10743	1.18099		132	1.01417	1.14218	1.01279			132	1.2568	1.1638	1.1034		132	1.2127	1.1106	1.0149		132	0.9633	1.0923	0.9662			132	1.1906	1.2652	1.3094		132	1.80753	2.10263	2.16703		132	1.2658	1.4052	1.4338			132	1.227
133	1.15483	1.20437	1.29672		133	1.16346	1.08741	1.15978		133	1.00468	1.10229	1.14658			133	1.2949	0.9736	1.1859		133	1.2522	1.1471	1.1421		133	0.9941	1.0998	1.1431			133	1.2514	1.3346	1.269		133	1.78126	2.02779	2.07314		133	1.3313	1.3144	1.476			133	1.1022
134	1.20188	1.19463	1.16002		134	1.15983	1.12345	1.16453		134	1.04672	1.0706	1.17743			134	1.1623	1.1672	1.0795		134	0.9351	1.0671	1.3346		134	0.9532	0.9117	1.029			134	1.2695	1.2657	1.2818		134	1.76608	2.07442	2.13444		134	1.2521	1.253	1.5193			134	1.1216
135	1.10812	1.19175	1.18842		135	1.08568	1.20791	1.13017		135	1.03384	1.04451	1.16159			135	1.2788	1.0774	1.0755		135	1.2052	0.9021	0.8744		135	0.9407	1.0708	1.0521			135	1.2546	1.2689	1.2918		135	1.75178	1.97339	2.05878		135	1.2458	1.3053	1.4395			135	0.9339
136	1.15688	1.17624	1.10851		136	1.09575	1.15148	1.10274		136	1.04435	1.04078	1.10074			136	1.1177	0.9563	1.1774		136	1.0919	1.4516	0.8385		136	1.152	1.0413	1.0789			136	1.2315	1.2516	1.2371		136	1.68786	1.93252	2.13914		136	1.2464	1.2986	1.4037			136	0.9119
137	1.11528	1.22529	1.12898		137	1.07439	1.04845	1.13967		137	1.05079	1.10937	1.10074			137	1.1956	1.0214	1.1009		137	0.9699	1.0991	1.0044		137	1.152	0.8798	0.9764			137	1.2096	1.2348	1.341		137	1.66831	2.02405	1.99086		137	1.3345	1.3234	1.507			137	0.9875
138	1.08152	1.25487	1.22078		138	1.09495	1.05828	1.08519		138	1.07351	1.12503	1.09574			138	1.0814	1.16	1.3524		138	1.1397	1.403	1.0885		138	0.9271	1.2213	0.8018			138	1.1438	1.2689	1.2294		138	1.8049	2.04103	2.15488		138	1.2645	1.2701	1.4469			138	1.0403
139	1.16745	1.3317	1.10454		139	1.06956	1.15694	1.15393		139	1.01316	1.07582	1.16867			139	1.2509	0.9901	1.2843		139	1.0162	0.785	0.9463		139	1.044	1.0431	1.1625			139	1.2107	1.2326	1.195		139	1.67911	2.02376	2.0146		139	1.2648	1.2695	1.4156			139	1.0543
140	1.09278	1.30645	1.10752		140	1.10421	1.13109	1.06472		140	0.993151	1.18355	1.12825			140	1.0998	0.9529	1.2913		140	1.1104	0.9283	0.8811		140	1.1425	1.0257	1.1833			140	1.1543	1.2621	1.2781		140	1.72406	2.03672	1.96711		140	1.2927	1.3193	1.4407			140	0.9559
141	1.22882	1.17588	1.16332		141	1.09898	1.0652	1.11773		141	1.05656	1.08216	1.16284			141	1.0522	1.1547	1.0825		141	1.2604	1.0242	0.8933		141	1.136	0.9163	0.8831			141	1.1885	1.2059	1.2351		141	1.66218	1.9092	1.99721		141	1.2658	1.356	1.417			141	1.0302
142	1.15244	1.1867	1.11214		142	1.11832	1.08668	1.09543		142	0.955852	1.02923	1.15117			142	0.9345	1.1006	0.992		142	1.1608	1.1458	1.2439		142	0.8594	0.9423	1.0475			142	1.149	1.2244	1.2502		142	1.68582	1.91496	2.03007		142	1.2737	1.3179	1.5147			142	1.0447
143	1.16881	1.14738	1.17488		143	1.11147	1.10051	1.03547		143	1.03011	1.06017	1.10907			143	1.1046	1.1484	1.2376		143	1.2454	1.0044	1.057		143	1.1105	1.1096	0.9579			143	1.1777	1.2901	1.2565		143	1.65459	2.01426	2.04001		143	1.2705	1.2244	1.3495			143	1.1545
144	1.13233	1.22349	1.20724		144	0.999033	1.10197	1.10823		144	0.997898	1.07918	1.07115			144	1.1194	1.0504	1.2778		144	1.2952	1.0127	0.8816		144	1.003	0.9811	0.8914			144	1.149	1.1586	1.2166		144	1.647	1.90402	1.94309		144	1.2303	1.239	1.4287			144	1.0324
145	1.11596	1.12646	1.07813		145	1.17031	1.12854	1.05923		145	1.0335	1.04488	1.02238			145	1.0956	1.0509	0.9165		145	1.1731	1.0876	0.8385		145	1.1063	0.9047	1.0212			145	1.156	1.213	1.2462		145	1.60322	1.89366	1.96407		145	1.2195	1.2791	1.4475			145	1.0117
146	1.11869	1.10915	1.12436		146	1.09172	1.06957	1.14223		146	1.04435	1.09856	1.04739			146	1.3931	0.9905	1.1083		146	0.9201	1.1311	0.9082		146	0.8167	1.0928	0.865			146	1.1941	1.2377	1.2625		146	1.57258	1.98778	2.01957		146	1.2008	1.2981	1.3527			146	0.8188
147	1.13028	1.18562	1.13723		147	1.13525	1.03244	1.12505		147	1.01926	1.08962	1.20285			147	1.0713	1.0238	1.086		147	1.0333	1.046	1.0808		147	0.9116	1.0633	1.1168			147	1.2186	1.2646	1.16		147	1.68699	1.84933	2.04415		147	1.2423	1.2154	1.3444			147	1.1914
148	1.11766	1.22421	1.15308		148	1.07036	1.11326	1.17038		148	1.08775	1.03668	1.03364			148	1.2146	1.2039	1.244		148	1.0722	0.9462	0.7998		148	0.9288	1.0975	1.0817			148	1.1783	1.2366	1.2454		148	1.66101	1.84387	1.97153		148	1.2084	1.2611	1.4777			148	1.0244
149	1.09755	1.15207	1.16497		149	1.08568	1.0095	1.06033		149	1.02469	1.12652	1.0749			149	1.2604	1.1276	1.0954		149	1.1206	1.0805	1.0559		149	0.9253	0.9904	0.8757			149	1.2184	1.2071	1.2366		149	1.65313	1.83178	1.90277		149	1.2065	1.1997	1.31			149	0.9708
150	1.12687	1.17047	1.16233		150	1.11711	1.11872	1.08665		150	0.95687	1.12205	1.10949			150	1.2051	1.0909	1.3474		150	1.0346	0.8803	1.0011		150	1.1199	1.0089	0.9805			150	1.1762	1.2	1.1592		150	1.58484	1.8525	1.91271		150	1.1599	1.2495	1.3803			150	1.0512
151	1.09687	1.15351	1.15308		151	1.10099	1.0277	1.07276		151	1.06809	1.12615	1.02405			151	1.2467	1.2198	1.2734		151	1.0947	1.2686	0.8894		151	0.9069	0.8034	0.7995			151	1.1935	1.1971	1.2004		151	1.50282	1.84703	1.93729		151	1.1808	1.2614	1.3134			151	1.0794
152	1.07982	1.27832	1.06756		152	1.05706	1.07576	1.11188		152	0.972806	1.11869	1.06489			152	1.1652	0.9693	1.0219		152	0.9617	0.9942	0.8816		152	1.0731	0.7895	1.1209			152	1.1993	1.2232	1.1583		152	1.6362	1.91007	1.86853		152	1.2746	1.2078	1.3225			152	1.0675
153	1.13301	1.12574	1.1161		153	0.978077	1.07685	1.10164		153	1.01214	1.10303	1.01488			153	1.0385	1.2565	1.1874		153	1.1226	0.8669	1.0409		153	1.0297	0.9383	0.9251			153	1.0753	1.1529	1.1725		153	1.55623	1.89395	1.79232		153	1.2116	1.2087	1.3427			153	0.8592
154	1.10641	1.25126	1.14318		154	1.05827	1.10634	0.968921		154	1.00536	1.10303	1.04697			154	0.8613	1.0707	1.1884		154	1.2304	1.2418	1.0647		154	0.8855	1.1386	0.9135			154	1.1008	1.1963	1.1896		154	1.6006	1.84905	1.92486		154	1.1935	1.2608	1.2738			154	1.151
155	1.09073	1.11889	1.10785		155	1.07681	1.0703	1.10164		155	1.03282	1.0665	1.09157			155	0.9374	0.9244	1.2063		155	1.0687	1.1637	0.9148		155	0.9864	0.8984	1.0641			155	1.1686	1.2184	1.1481		155	1.59096	1.79292	1.90471		155	1.1986	1.2174	1.3615			155	0.9541
156	1.05766	1.16253	1.09596		156	1.05989	1.13692	1.06984		156	1.05215	1.06054	1.14575			156	0.9719	0.9051	1.2684		156	0.9746	1.1567	0.9757		156	1.1395	0.9192	1.0096			156	1.13	1.156	1.2602		156	1.64729	1.74773	1.78155		156	1.2173	1.2594	1.3367			156	0.9704
157	1.13233	1.20798	1.13327		157	1.04618	1.02734	1.04205		157	1.04232	1.09446	1.16201			157	1.1676	0.9162	0.9384		157	1.0196	0.8573	0.9856		157	1.0719	1.0923	1.0452			157	1.104	1.1078	1.1714		157	1.56907	1.80155	1.92155		157	1.1428	1.1808	1.3233			157	0.8847
158	1.06652	1.17768	1.17389		158	1.07359	1.06411	1.08446		158	1.01587	1.05047	1.0428			158	1.0451	1.1614	1.0567		158	1.2515	1.0997	0.9917		158	0.7704	0.9053	0.9985			158	1.087	1.1098	1.1552		158	1.55302	1.73679	1.84092		158	1.1812	1.1726	1.3384			158	0.9594
159	1.09687	1.12754	1.10058		159	1.02644	1.06702	1.01974		159	0.930422	0.972191	1.00904			159	1.1587	0.935	1.0293		159	1.0292	1.1285	1.0227		159	0.9579	1.1577	0.8567			159	1.1186	1.2096	1.115		159	1.49728	1.69448	1.87461		159	1.1431	1.2023	1.263			159	1.0389
160	1.03993	1.13007	1.11313		160	1.01032	1.16895	1.03876		160	1.02333	0.993439	1.08865			160	1.1349	0.9698	1.0422		160	1.1219	1.0946	0.8374		160	1.0725	1.0865	0.9163			160	1.0736	1.1909	1.1495		160	1.60293	1.75665	1.81773		160	1.1263	1.184	1.3285			160	0.9928
161	1.09005	1.1683	1.08407		161	1.01838	1.10015	1.1309		161	0.952801	1.04265	1.13116			161	1.0112	0.908	1.0999		161	0.9358	1.0051	1.0077		161	1.1253	0.8978	1.0987			161	1.1087	1.1107	1.1853		161	1.5612	1.82544	1.77935		161	1.1675	1.2384	1.3299			161	1.0829
162	1.03618	1.15965	1.07681		162	1.03208	1.0277	1.08665		162	1.0613	1.04115	1.06614			162	1.0802	0.8645	1.3181		162	1.0531	0.9801	1.0835		162	0.9935	1.0593	1.0147			162	1.08	1.1078	1.1278		162	1.50953	1.72787	1.76775		162	1.1536	1.2067	1.2741			162	0.9532
163	1.07061	1.17335	1.06063		163	1.08729	1.04336	1.04132		163	1.02604	1.07209	1.04655			163	1.1278	1.0045	1.2376		163	0.9562	0.9078	1.0597		163	1.0529	1.2358	1.0502			163	1.1183	1.1385	1.0772		163	1.56295	1.65908	1.71087		163	1.1552	1.1572	1.2877			163	0.8983
164	1.02697	1.1546	1.04808		164	1.06513	1.04773	1.02998		164	0.957548	1.06166	1.09657			164	1.0498	1.0702	1.2147		164	1.0763	1.1797	0.8883		164	0.968	0.9586	1.1061			164	1.0858	1.1376	1.1734		164	1.55798	1.75118	1.78432		164	1.1206	1.1674	1.3367			164	0.9682
165	1.10403	1.21339	1.092		165	1.02241	1.02661	1.00293		165	0.957548	1.10863	1.04781			165	1.032	1.0166	1.2321		165	1.0988	0.9795	0.9347		165	1.0915	0.9122	0.9145			165	1.0727	1.1314	1.1725		165	1.51917	1.63547	1.80254		165	1.1241	1.211	1.2026			165	0.9014
166	1.06482	1.17876	1.09101		166	1.05344	1.05428	0.982815		166	0.985691	1.04153	1.06281			166	1.1504	1.1368	1.2321		166	0.9248	1.149	0.9076		166	0.8078	1.0188	0.8669			166	1.1212	1.1251	1.1213		166	1.56878	1.68383	1.8597		166	1.2214	1.1447	1.2977			166	1.1361
167	1.08289	1.0637	1.0702		167	1.02845	1.08195	1.1638		167	0.981961	1.06688	1.01613			167	1.1795	1.1107	1.0601		167	1.2113	1.0959	0.7765		167	0.7947	1.1623	0.8669			167	1.1645	1.1651	1.1412		167	1.45495	1.81105	1.74373		167	1.1571	1.1156	1.2379			167	0.9401
168	1.02322	1.07777	1.13492		168	1.05183	1.00404	1.06143		168	1.03282	1.11869	0.989038			168	1.01	0.9852	0.9791		168	1.0265	0.7824	1.0597		168	0.9407	0.9655	1.1357			168	1.1625	1.124	1.0846		168	1.47714	1.70081	1.77631		168	1.1536	1.1575	1.2234			168	0.9884
169	1.05254	1.21519	1.05237		169	1.02603	1.02698	1.11298		169	0.977892	1.07023	1.05739			169	1.264	0.9167	1.0954		169	1.2318	1.0889	1.0326		169	1.0713	0.8868	1.066			169	1.1215	1.0965	1.1586		169	1.50049	1.68383	1.73903		169	1.1381	1.2058	1.3088			169	0.9251
170	1.15006	1.14486	1.01407		170	1.05102	1.04445	1.07642		170	0.984674	1.03594	1.12199			170	1.1462	0.8467	1.1451		170	1.1144	0.8841	0.9762		170	0.8998	0.8723	0.9311			170	1.0297	1.0633	1.0732		170	1.46926	1.68441	1.76388		170	1.1663	1.1095	1.2707			170	0.9866
171	1.06584	1.15387	1.14417		171	0.990973	1.11143	1.00658		171	1.07114	1.01394	1.06364			171	1.0713	0.9867	1.1029		171	1.1704	0.8893	1.0675		171	0.9656	0.9713	0.8184			171	1.0782	1.1121	1.1469		171	1.4497	1.65332	1.75477		171	1.2068	1.1223	1.3168			171	1.1005
172	1.06345	1.06081	1.04709		172	0.936568	1.03826	1.07751		172	0.972128	0.974055	1.02488			172	1.0766	0.8452	1.254		172	1.0415	0.9903	1.0647		172	0.9425	0.8723	0.9071			172	1.0583	1.1229	1.0778		172	1.51917	1.67232	1.73323		172	1.1301	1.1438	1.171			172	0.9313
173	1.05663	1.08354	1.15011		173	1.06029	1.11034	1.05192		173	0.992812	1.01171	1.05114			173	1.0023	1.0745	1.0457		173	1.0462	1.0402	1.0824		173	1.0161	1.0101	0.8447			173	1.0967	1.137	1.1475		173	1.5037	1.68066	1.68049		173	1.0801	1.1639	1.3014			173	0.821
174	0.991851	1.16397	1.09761		174	1.0349	1.07066	0.965631		174	0.985013	1.05159	1.04572			174	1.0374	1.2411	1.1019		174	0.9187	1.0134	0.9757		174	1.0303	0.9626	1.0041			174	1.0917	1.075	1.1611		174	1.40738	1.64526	1.73627		174	1.126	1.1953	1.1969			174	0.9546
175	1.05834	1.13728	1.0319		175	1.0893	1.07467	1.13492		175	1.01248	1.03482	0.997374			175	1.0356	1.0282	1.2326		175	0.8914	0.966	0.9231		175	0.8232	1.0743	0.7639			175	1.1037	1.0928	1.0721		175	1.46196	1.6965	1.66641		175	1.1691	1.1397	1.2137			175	0.991
176	1.07675	1.09869	1.0735		176	1.049	1.08195	1.0362		176	1.02909	1.01804	0.999875			176	1.0278	1.0007	0.9016		176	1.2856	0.9782	1.0824		176	1.1425	1.0512	0.9163			176	1.0747	1.1169	1.1765		176	1.4891	1.63461	1.74041		176	1.1384	1.1994	1.214			176	0.9831
177	1.06209	1.17732	1.12237		177	0.955106	1.05391	1.0223		177	0.97891	1.01655	1.02988			177	0.9273	1.0494	1.0974		177	1.0299	1.1554	1.1637		177	1.149	1.1542	0.908			177	1.0452	1.0699	1.1051		177	1.52646	1.6326	1.72467		177	1.0671	1.1412	1.253			177	0.8434
178	1.08221	1.13512	1.13096		178	0.9543	1.05028	1.05485		178	0.978231	0.985238	1.00113			178	1.0207	1.0769	0.9508		178	1.0456	1.0837	1.0636		178	1.0339	1.0599	0.9602			178	1.0385	1.1504	1.1002		178	1.4532	1.62828	1.63963		178	1.0921	1.1217	1.1659			178	0.984
179	1.08186	1.0655	0.982367		179	0.990973	1.03316	0.997075		179	0.937881	1.08328	1.04655			179	1.0897	1.0301	1.0701		179	1.0653	1.0012	0.8363		179	0.8719	0.9829	0.9971			179	1.0279	1.111	1.1976		179	1.40767	1.62281	1.72081		179	1.152	1.1432	1.2285			179	0.9862
180	1.04061	1.14486	1.05039		180	0.999436	1.05901	1.05192		180	1.03181	1.01245	1.02446			180	0.7501	1.0572	1.1774		180	1.0449	0.9334	1.2035		180	0.9306	1.0489	0.9731			180	1.0513	1.0747	1.1145		180	1.46167	1.64468	1.67552		180	1.1476	1.1456	1.1704			180	0.9515
181	1.06959	1.10518	0.998217		181	1.03933	0.976373	1.06655		181	0.920589	1.00649	1.02988			181	0.8702	0.907	1.0492		181	0.9801	0.9488	0.9646		181	0.9811	0.9655	0.8041			181	1.0853	1.0976	1.1441		181	1.38461	1.61533	1.67		181	1.0877	1.1162	1.2504			181	1.0495
182	0.979917	1.1647	1.0461		182	1.00588	1.10998	1.00475		182	0.96772	1.02885	1.00113			182	1.167	1.0562	1.1387		182	1.1506	0.8707	1.0459		182	0.914	0.8879	0.8715			182	1.0867	1.0979	1.1196		182	1.45904	1.50393	1.60842		182	1.1511	1.1598	1.2151			182	1.0157
183	0.989805	1.06875	1.10785		183	0.960748	1.08959	1.1159		183	0.960599	1.01282	1.10032			183	0.8708	0.9741	1.1451		183	0.8839	0.9276	1.1377		183	1.0422	0.9753	0.9837			183	1.0428	1.113	1.0698		183	1.43744	1.62799	1.55154		183	1.1013	1.1397	1.181			183	0.9427
184	1.0389	1.05432	1.10884		184	1.022	1.05537	0.989397		184	0.954835	0.971073	1.07865			184	0.9475	1.0736	1.1914		184	1.3068	0.8605	1.1139		184	0.9906	1.0373	0.9394			184	1.0016	1.0563	1.1079		184	1.44007	1.5851	1.53691		184	1.1156	1.0885	1.1388			184	0.893
185	1.1163	1.07019	1.05006		185	1.04175	0.982198	1.07057		185	1.0101	1.04936	1.01655			185	1.0451	0.9215	1.0288		185	0.8853	0.9264	1.0337		185	1.0772	0.9279	0.8988			185	1.0352	1.1039	1.0985		185	1.38111	1.58885	1.66669		185	1.1279	1.1095	1.2305			185	0.8517
186	0.999693	1.06695	1.11841		186	1.00024	0.969092	1.01463		186	0.96026	0.988593	0.967365			186	1.1438	0.9659	0.992		186	1.0251	0.9072	1.1051		186	0.8184	1.0546	0.8581			186	1.0636	1.1362	1.0695		186	1.42022	1.649	1.63466		186	1.0782	1.0946	1.0733			186	0.9247
187	1.02424	1.06226	1.12304		187	1.00266	0.969092	0.952834		187	0.937542	1.05607	1.10907			187	0.8631	1.0263	1.1208		187	1.034	0.8912	1.0227		187	1.1419	1.0726	0.9856			187	1.0858	1.1458	1.0496		187	1.35193	1.57417	1.55458		187	1.081	1.1025	1.241			187	1.0662
188	1.04402	1.15423	1.07615		188	0.945434	1.02079	1.02779		188	1.02841	0.971818	0.96028			188	0.9493	1.0692	0.8772		188	1.0435	0.8234	1.1676		188	1.0297	0.9331	0.9976			188	1.0174	1.0843	1.0373		188	1.37469	1.59489	1.59379		188	1.1282	1.0868	1.1849			188	0.8504
189	1.00174	1.04602	1.06723		189	0.989361	1.09068	1.07642		189	0.949749	1.13957	1.01071			189	1.1516	0.9611	1.0567		189	0.9862	1.0178	1.0608		189	0.9716	1.0928	1.0696			189	1.0812	1.029	0.9949		189	1.35864	1.53157	1.53884		189	1.0975	1.1112	1.155			189	1.0367
190	1.0089	1.07705	1.04378		190	0.986943	1.06374	1.04022		190	1.02875	1.08962	1.0328			190	1.1902	1.0712	1.2714		190	1.096	0.9788	0.9757		190	1.0867	0.9997	0.9583			190	1.0861	1.0418	1.0846		190	1.36827	1.53214	1.57943		190	1.127	1.1671	1.1556			190	0.9291
191	1.06277	1.07236	1.04577		191	1.07721	1.00222	1.10055		191	0.973484	0.943115	0.965282			191	1.0201	1.0876	1.1337		191	1.0306	1.0242	0.9132		191	0.9093	0.9591	0.8341			191	1.1011	1.1084	1.1472		191	1.43161	1.59028	1.57474		191	1.1039	1.0571	1.1983			191	0.9581
192	1.06652	1.10121	1.09001		192	1.08487	0.968	1.00804		192	0.987386	1.09819	1.01655			192	0.9761	1.2184	1.0184		192	0.8901	1.0063	0.807		192	0.9461	1.0824	0.8202			192	1.1016	1.0993	1.0718		192	1.36389	1.5284	1.56176		192	1.094	1.0993	1.1106			192	0.9805
193	1.01333	1.10013	1.08671		193	0.994197	0.989843	0.993053		193	1.03723	1.03705	0.979869			193	1.1242	1.1011	1.089		193	1.0865	0.8285	0.9176		193	1.0012	1.0622	1.0872			193	1.0326	1.1161	1.0749		193	1.38403	1.52207	1.54961		193	1.0893	1.113	1.1986			193	1.0003
194	1.09994	1.13584	1.00812		194	1.00427	1.0652	0.987569		194	0.906687	1.04861	0.978619			194	1.1658	1.0335	1.1128		194	1.1786	0.9232	0.99		194	0.9009	0.9024	1.0489			194	1.0352	1.0316	1.1096		194	1.3099	1.54999	1.49577		194	1.0538	1.1048	1.1764			194	1.0469
195	1.07982	1.04675	0.965196		195	1.0615	1.01897	1.03144		195	0.945002	1.04973	1.06281			195	1.1052	1.0137	1.0308		195	1.0387	0.9961	0.9347		195	0.8885	1.1108	0.8775			195	0.982	1.0823	1.0698		195	1.31106	1.4953	1.50433		195	1.0601	1.1322	1.1138			195	0.962
196	1.04129	1.1059	1.05006		196	1.04054	1.09505	0.987934		196	0.933134	1.01431	0.998625			196	0.9749	0.9751	0.8941		196	1.0169	0.8131	0.8352		196	1.3122	0.8364	0.9777			196	1.0601	1.0906	1.1074		196	1.38666	1.49674	1.58054		196	1.1111	1.0745	1.1098			196	0.9361
197	1.05084	1.01861	1.03025		197	1.02644	1.03389	0.95649		197	1.0135	0.997912	1.0974			197	1.0879	0.9968	0.9627		197	1.0462	1.3275	0.8413		197	1.0428	0.9939	0.9223			197	1.0235	1.0486	1.1241		197	1.34872	1.49703	1.50157		197	1.1517	1.115	1.0927			197	0.8552
198	1.09278	1.03665	1.0811		198	1.01112	1.02479	1		198	0.944324	0.990457	0.929855			198	0.941	0.9905	1.0293		198	1.2188	0.8701	0.9331		198	0.987	0.9267	0.7861			198	1.0516	1.0242	1.0371		198	1.33967	1.52437	1.49383		198	1.0411	1.1295	1.1622			198	0.988
199	0.98435	1.07308	1.10058		199	1.06069	1.04045	1.05996		199	1.02096	1.06949	1.03864			199	1.0754	1.0924	1.0353		199	0.7707	1.0914	0.9768		199	0.8754	0.8567	0.8133			199	1.0569	1.0755	1.0206		199	1.23868	1.59201	1.57253		199	1.075	1.1185	1.1656			199	1.0196
200	1.06345	1.05288	1.07417		200	1.02765	1.02006	1.00329		200	1.06164	1.02028	0.979036			200	0.9327	1.1662	1.1302		200	1.259	1.133	1.2389		200	0.8291	0.8926	1.0031			200	1.0267	1.0546	1.0724		200	1.3671	1.49875	1.46015		200	1.024	1.0716	1.1476			200	0.8104
201	0.992192	1.0958	1.08539		201	1.02805	0.945793	0.967459		201	0.958226	1.08179	0.974451			201	1.302	1.0036	1.1208		201	0.8846	1.0473	0.8169		201	0.9383	1.0008	0.9879			201	1.0229	1.0665	1.059		201	1.29764	1.58021	1.53829		201	1.1321	1.074	1.11			201	0.7792
202	0.999352	1.08895	1.02562		202	1.05787	0.992755	1.02852		202	0.933813	1.00835	1.02071			202	0.9535	1.0596	0.8981		202	1.111	0.9827	0.922		202	1.0481	0.9366	0.9011			202	1.0367	1.0812	1.0186		202	1.33938	1.49242	1.46815		202	1.0446	1.1138	1.1269			202	0.9194
203	1.00719	1.02763	1.00944		203	1.01636	1.00987	0.974406		203	0.990099	0.946843	0.998625			203	0.9933	1.0412	0.9826		203	0.9617	0.9321	0.8606		203	0.9555	1.0651	0.9694			203	1.0033	0.9783	1.0778		203	1.26787	1.4432	1.4618		203	1.1108	1.0757	1.0858			203	0.8741
204	1.02629	1.04891	1.09365		204	1.01797	0.950162	1.06581		204	0.937881	0.973682	1.00279			204	0.9499	0.9017	1.0666		204	1.0258	0.9392	1.0221		204	1.0036	1.1206	0.9108			204	1.0803	1.0999	1.063		204	1.29647	1.44003	1.54906		204	1.1634	0.9948	1.0762			204	0.9563
205	1.01435	1.10482	1.01671		205	0.96236	0.999672	0.972943		205	0.946697	1.00015	0.968616			205	1.1331	0.8399	0.9667		205	0.9044	0.9756	0.9845		205	0.9425	0.8966	1.0295			205	0.9647	1.0027	1.0849		205	1.29384	1.40492	1.53608		205	1.0202	0.9645	1.1448			205	0.988
206	0.976849	1.00058	1.01043		206	0.933747	1.08304	1.02889		206	0.917198	0.988966	1.01071			206	1.126	1.0263	1.0214		206	0.8662	0.879	0.9994		206	0.644	0.7994	0.8286			206	1.0148	1.1164	1.0943		206	1.36535	1.48033	1.49715		206	1.0902	1.0277	1.0847			206	0.9269
207	1.05766	1.0756	1.05732		207	1.00226	0.991299	1.00622		207	0.903296	0.938642	0.947776			207	1.1313	0.9456	0.9831		207	0.9064	0.824	0.9801		207	0.9336	1.0361	0.8221			207	1.0463	1.0458	1.0951		207	1.3242	1.46594	1.45021		207	1.0335	1.0251	1.1072			207	0.9216
208	0.98435	1.06658	0.988971		208	0.950673	0.987295	1.03949		208	1.01723	1.02252	1.00571			208	1.0427	0.9355	0.8917		208	0.9303	1.0933	0.9812		208	0.9704	1.1195	0.7819			208	1.0364	1.0361	1.0339		208	1.31953	1.48753	1.39802		208	1.1289	1.0035	1.0408			208	0.8746
209	1.06993	1.08895	1.0177		209	0.994197	1.0288	1.09068		209	0.959582	1.01282	0.923603			209	0.9029	1.0644	1.0631		209	0.8614	1.0562	1.0548		209	0.8938	0.9834	1.0369			209	1.0572	1.0098	1.0573		209	1.29472	1.49559	1.50681		209	1.0709	1.0716	1.167			209	0.9928
210	0.941048	1.04639	1.01374		210	1.01999	1.07649	1.03218		210	0.973823	1.06389	0.951944			210	1.1474	1.0089	0.9518		210	0.9958	0.8803	0.9961		210	0.9912	0.8955	0.9228			210	1.0282	1.0619	1.051		210	1.35076	1.40866	1.45269		210	1.0009	1.0658	1.0155			210	0.9168
211	0.968666	1.09183	0.985339		211	1.01072	1.04991	1.03218		211	0.950766	1.03631	0.996541			211	1.0707	0.9263	0.921		211	1.0087	1.0076	0.9082		211	0.9965	0.9128	0.8623			211	0.975	1.0503	1.0726		211	1.2918	1.40607	1.41541		211	1.0414	1.028	1.1644			211	0.9027
212	1.01367	1.05216	1.03619		212	0.956718	1.01824	1.00439		212	0.933813	1.07098	0.996541			212	0.9743	0.992	1.0492		212	1.0783	1.021	0.9563		212	0.9805	1.061	0.9288			212	1.0089	1.0599	1.0391		212	1.23693	1.39254	1.4491		212	1.0351	1.0169	1.0944			212	0.712
213	0.961506	1.14666	1.04907		213	1.00065	1.01715	1.10018		213	0.960599	1.10602	0.980286			213	1.0124	1.0108	1.0303		213	1.0224	0.9475	1.0819		213	0.9585	0.9013	0.8493			213	1.0396	1.0443	1.0243		213	1.28217	1.46047	1.45959		213	1.1222	1.1688	1.0819			213	1.0099
214	1.04845	1.06009	1.01836		214	1.01676	1.02661	1.0128		214	0.950427	0.960635	0.929438			214	1.1385	0.8626	0.9264		214	1.0885	1.1528	0.964		214	0.9716	0.969	1.0133			214	0.9876	1.0282	1.0382		214	1.31223	1.43629	1.40989		214	1.1153	1.0515	1.1166			214	0.8552
215	1.00651	1.05432	1.00383		215	0.953091	0.997852	1.00256		215	1.05351	0.997912	0.969866			215	1.0677	1.1199	0.9846		215	1.0121	0.9916	1.0603		215	1.057	0.6969	0.75			215	0.9916	1.0716	1.0447		215	1.32157	1.43975	1.41486		215	1.044	1.0935	1.0334			215	0.988
216	0.98776	1.02294	0.982367		216	1.01676	1.07103	0.926874		216	1.0101	1.0132	1.02113			216	1.0493	0.9234	0.8897		216	0.9746	1.1356	0.8081		216	0.8374	0.8411	0.896			216	1.0054	1.1002	0.9782		216	1.28509	1.44003	1.48279		216	1.0303	1.0015	1.1098			216	0.908
217	0.967643	1.00743	0.993594		217	1.0075	1.00149	1.03949		217	0.866337	0.972191	0.964031			217	0.9118	0.8221	1.0194		217	1.2815	0.8445	1.0564		217	0.8986	1.0263	0.8692			217	1.0048	1.0565	1.0587		217	1.26933	1.40348	1.35798		217	1.0237	0.9992	1.1129			217	0.9721
218	0.972416	1.11528	0.989962		218	0.936165	0.942517	1.02669		218	0.996881	1.03668	0.892344			218	0.8292	0.8718	1.0283		218	0.8362	0.8976	0.9154		218	0.9116	0.9053	0.8983			218	1.0191	1.0988	1.0587		218	1.24306	1.37383	1.39857		218	1.0614	0.9992	1.042			218	0.919
219	0.940366	1.07091	1.00053		219	1.00548	0.995304	1.01901		219	0.999254	1.01655	0.997374			219	1.0832	1.0605	1.0726		219	1.0292	0.9123	0.9701		219	0.8938	0.8989	0.9177			219	1.0463	1.0497	0.9989		219	1.31019	1.34217	1.44441		219	1.0687	1.099	1.1009			219	0.8557
220	1.04027	1.06947	1.09233		220	1.09172	1.13218	1.11006		220	0.926353	0.995303	1.00904			220	1.1397	1.0147	1.1009		220	0.9937	1.1644	0.911		220	1.057	1.0627	1.029			220	0.9902	1.0234	1.0914		220	1.28655	1.35656	1.45462		220	1.0947	1.0489	1.0793			220	0.9172
221	0.940025	1.07993	0.977744		221	0.959942	0.992391	1.04314		221	1.01892	1.00201	0.977785			221	0.9612	1.033	0.8598		221	0.9548	1.188	0.9873		221	1.0784	0.9505	1.0045			221	0.9484	1.0571	1.0655		221	1.23956	1.35397	1.45656		221	1.0142	1.051	1.0847			221	0.9343
222	1.00719	1.08065	0.932175		222	0.947449	1.00149	1.00439		222	0.997898	0.996421	0.930271			222	0.7608	0.9114	1.1446		222	1.0019	1.0729	1.042		222	0.8558	1.0037	0.8493			222	1.0338	1.0449	1.0248		222	1.35426	1.36261	1.39719		222	1.0427	1.0291	1.0118			222	0.944
223	0.904906	1.07921	0.960573		223	0.94221	0.946522	1.02121		223	1.03045	1.03221	0.968616			223	1.1795	1.1064	1.2793		223	1.0353	0.9129	0.9574		223	1.1271	1.0083	0.9473			223	1.0823	1.0035	1.0871		223	1.3493	1.42046	1.37814		223	0.9648	1.055	1.0596			223	0.8935
224	0.964233	1.0637	1.05303		224	0.977271	1.02588	1.00841		224	0.886681	1.00127	1.00779			224	1.1028	0.9548	1.0691		224	0.8444	0.9827	0.9928		224	0.9852	0.9782	1.047			224	0.9416	0.9947	1.0433		224	1.25065	1.39513	1.4237		224	1.0075	1.0437	1.0485			224	1.0337
225	1.03652	1.0958	0.957932		225	1.01475	0.955987	1.02048		225	1.00705	0.991948	1.05573			225	0.8559	0.9075	1.0785		225	0.8068	1.0204	0.9862		225	1.1573	0.7618	0.9477			225	1.0446	1.0571	1.1116		225	1.20453	1.33267	1.33368		225	1.0079	1.0061	1.1066			225	0.8583
226	1.06004	1.11095	0.967838		226	0.963972	0.976737	1.05009		226	0.924997	1.05681	1.0278			226	1.029	0.9548	0.8797		226	1.0974	1.0044	1.0061		226	0.9989	0.9499	0.8577			226	1.0063	1.0546	1.0157		226	1.33266	1.36117	1.36792		226	1.0655	1.069	1.13			226	0.9629
227	1.00242	1.02907	1.02166		227	1.06795	1.06702	1.06398		227	0.97857	1.08477	0.918601			227	1.0153	0.8452	0.9319		227	0.8778	0.9935	1.0304		227	0.9312	1.0807	1.0627			227	0.9703	0.9653	1.0445		227	1.14412	1.34073	1.37317		227	1.0174	1.0748	1.0457			227	0.9163
228	0.935252	1.06478	0.953969		228	0.934956	0.914485	0.991956		228	1.01112	1.04302	1.01321			228	0.9505	0.9374	1.0388		228	0.8723	0.6557	0.8025		228	0.9425	0.9939	0.9339			228	1.0174	1.0288	0.9981		228	1.29239	1.32548	1.38587		228	1.0034	0.9753	1.1189			228	0.977
229	1.00515	1.03737	1.07648		229	0.93012	1.0197	1.06874		229	0.918893	1.00761	0.94861			229	0.8006	1.0813	0.9826		229	1.1308	0.9481	0.8424		229	1.0909	1.0211	0.781			229	1.0159	0.978	1.0325		229	1.28159	1.35397	1.3936		229	1.0145	1.0172	1.0366			229	1.1264
230	0.995943	1.06334	1.03553		230	0.940598	1.07066	1.02486		230	0.93856	0.944233	0.956112			230	0.9624	0.9698	0.8956		230	1.1936	1.1695	1.026		230	1.1146	1.0332	0.8244			230	0.9264	1.016	1.0396		230	1.16542	1.35426	1.42618		230	1.0215	1.0489	1.0756			230	1.0025
231	0.982986	1.10807	0.991613		231	1.04578	0.986567	0.942596		231	0.930083	0.902855	1.02738			231	1.2616	1.0605	0.9011		231	1.0926	1.0204	1.1051		231	0.9128	0.9371	0.86			231	1.006	0.9791	1.026		231	1.23372	1.3226	1.37676		231	1.0842	0.9735	1.0599			231	1.0302
232	1.03686	1.06875	1.04676		232	1.02523	1.01387	1.06508		232	0.943307	0.974801	1.02363			232	1.1171	1.2121	1.1218		232	1.0551	0.8656	0.9563		232	0.8119	0.8816	0.8858			232	0.987	1.0384	1.0362		232	1.25765	1.25553	1.3693		232	1.0047	1.0315	1.0898			232	0.926
233	0.983668	1.01284	0.968498		233	0.936568	1.0146	1.07203		233	1.00095	0.99493	1.03697			233	0.9541	1.1875	0.84		233	0.7536	0.8848	1.0437		233	0.8891	0.8532	0.8323			233	0.9346	0.9681	1.0607		233	1.29122	1.37441	1.40492		233	0.9641	1.0481	1.0975			233	0.9102
234	0.987078	0.989756	1.05204		234	0.954703	1.02661	1.02303		234	0.939238	0.985611	1.03447			234	0.9118	0.9896	1.0378		234	1.0633	1.0933	0.9148		234	1.1372	1.0546	0.8346			234	0.9829	1.0052	0.9964		234	1.24189	1.37211	1.36019		234	1.0582	1.0134	1.0084			234	1.0583
235	0.922977	1.03953	0.949016		235	1.0482	0.986203	0.975503		235	0.992473	0.940133	0.969449			235	0.8672	0.9201	1.09		235	1.1554	0.9897	0.8656		235	0.9989	0.9719	0.9103			235	0.9694	0.9984	1.0416		235	1.20949	1.29007	1.42425		235	1.0278	1.0748	1.0175			235	1.0293
236	1.00447	1.07813	1.00713		236	0.927299	0.988387	1.01097		236	0.94195	0.985611	0.969866			236	0.853	1.0364	0.921		236	0.8566	1.0626	0.766		236	1.082	0.9678	1.0373			236	1.0042	1.0398	1.0334		236	1.31019	1.34217	1.32761		236	0.9667	1.0216	1.0591			236	0.8166
237	0.946503	1.04314	0.966847		237	1.03812	0.95089	1.03144		237	0.921606	0.997167	0.936106			237	0.9463	1.0118	0.9861		237	1.1056	1.0332	0.8031		237	1.0588	1.0338	1.0549			237	0.9931	0.9953	1.0032		237	1.24685	1.36405	1.33202		237	1.0167	1.0242	1.0286			237	1.0882
238	0.970371	0.977853	1.06393		238	1.04457	0.986931	0.964534		238	0.931778	0.949825	0.980703			238	1.0076	0.8781	1.0258		238	0.8826	0.9168	0.9817		238	0.9407	1.0153	0.8392			238	1.0221	0.9562	1.0206		238	1.21708	1.32576	1.37234		238	0.9803	1.0248	1.0138			238	0.9405
239	1.03208	1.05216	1.0811		239	1.02684	0.978922	0.977697		239	0.957548	0.993439	0.999458			239	0.9475	0.9785	0.9418		239	1.064	1.126	0.9563		239	0.8618	0.8966	0.9242			239	0.9966	1.0169	1.0265		239	1.17505	1.31224	1.37952		239	1.0227	0.9759	0.9625			239	1.0064
240	0.942412	1.00022	1.00812		240	1.01999	0.968	1.01499		240	0.956192	1.01357	1.00571			240	0.9725	0.9109	1.0984		240	0.8655	0.9814	1.0332		240	1.0036	1.1189	0.9523			240	0.9916	1.031	1.0556		240	1.15375	1.27712	1.33285		240	1.0354	1.0219	1.0431			240	1.017
241	1.01026	1.0655	0.98699		241	0.971226	1.05938	1.04278		241	0.945002	1.06501	1.06531			241	0.9261	1.1349	1.2217		241	1.0203	1.0051	0.88		241	1.1894	0.9997	1.0193			241	1.0083	1.0171	0.9474		241	1.20249	1.33843	1.33258		241	1.0646	1.0443	1.046			241	0.8803
242	0.984691	1.05324	1.01869		242	1.01153	0.914485	0.9883		242	0.884647	0.974801	0.963198			242	0.9124	0.9418	1.0482		242	1.0599	0.8234	0.8285		242	0.9698	0.9389	0.9491			242	0.9639	0.978	0.9767		242	1.17739	1.27597	1.26216		242	1.0883	1.0792	1.0323			242	0.9427
243	1.058	1.01969	0.977744		243	0.967196	1.01314	0.963071		243	0.917198	0.965481	0.989455			243	1.1022	0.9167	0.9016		243	0.9651	1.1298	0.8744		243	0.8926	1.0014	0.9098			243	0.9852	0.965	1.0282		243	1.17272	1.26014	1.38697		243	1.0256	1.0227	1.0158			243	1.0605
244	0.966961	1.0132	1.00317		244	0.956718	0.956351	0.996344		244	0.946019	1.00127	1.04155			244	1.0385	1.1069	0.8052		244	0.7939	0.8624	0.9762		244	0.9437	0.9777	0.9126			244	0.9998	0.982	1.0299		244	1.20162	1.36002	1.32015		244	1.012	1.016	1.0127			244	1.0587
245	0.987078	0.999134	0.905759		245	0.972838	0.951982	0.964534		245	0.903635	0.967345	1.00946			245	0.8976	1.0185	0.8981		245	0.9235	1.1548	0.9093		245	0.9532	0.9452	0.9126			245	1.0411	0.9732	0.9779		245	1.21271	1.27395	1.28619		245	1.0319	1.0111	0.9887			245	0.7678
246	1.01197	1.07705	1.02694		246	0.947046	0.920674	1.05923		246	1.0135	0.93305	1.02155			246	1.0939	0.8042	1.0303		246	0.976	0.8438	0.9143		246	0.9134	0.991	0.9085			246	0.965	1.0305	1.0669		246	1.18002	1.30533	1.27045		246	1.0307	1.0268	1.0374			246	0.9269
247	0.958778	0.974968	1.04775		247	1.01676	1.05501	0.963071		247	0.880917	1.03258	0.996541			247	0.8696	1.0876	1.0746		247	0.9883	0.7511	0.9928		247	1.0707	0.8995	1.0027			247	0.982	1.0024	0.9784		247	1.25941	1.33929	1.22102		247	1.0262	1.0096	1.1129			247	0.821
248	0.96287	1.13836	1.00251		248	0.98251	0.94725	0.97404		248	0.957887	1.01021	0.951111			248	0.9523	0.9553	1.1417		248	1.1799	0.943	0.8042		248	0.9069	0.8769	0.8553			248	1.0077	0.9304	1.0328		248	1.22088	1.31339	1.26216		248	1.0189	1.0422	1.0545			248	0.8104
249	0.931842	1.12105	1.01638		249	1.00185	0.957807	1.03181		249	1.00027	0.98822	0.965282			249	0.9089	0.8882	1.0527		249	0.903	0.9008	1.0133		249	0.9876	1.0784	0.8771			249	0.9443	0.9738	0.9878		249	1.18994	1.29007	1.29558		249	1.0389	1.0166	1.0981			249	1.1189
250	1.01811	1.00346	1.01076		250	1.01676	0.96254	0.993053		250	1.00875	0.998285	0.958196			250	0.7328	0.8983	0.9657		250	0.9869	0.943	0.8512		250	0.9953	0.9609	0.9454			250	0.9466	1.0373	1.0502		250	1.2451	1.2043	1.29392		250	0.9907	1.0629	1.0759			250	0.8939
251	0.984009	1.05468	1.03817		251	0.965181	1.07285	0.993419		251	0.951784	0.985984	1.00738			251	0.9469	1.0258	1.0765		251	0.9214	0.959	0.8158		251	1.0107	0.9985	1.0059			251	0.989	1.0599	1.0436		251	1.18585	1.23913	1.29751		251	1.0392	0.9811	0.9771			251	0.882
252	0.993556	1.06442	0.984678		252	0.939792	0.909753	0.91883		252	0.945002	1.02214	0.929021			252	0.8791	0.9828	0.9269		252	1.006	1.1784	0.9115		252	0.898	1.05	0.7962			252	1.0031	1.0701	0.9446		252	1.2022	1.21149	1.31076		252	0.9914	1.0012	1.0727			252	0.9093
253	1.03447	1.05396	1.01737		253	1.01596	1.02916	0.911517		253	0.961956	1.03892	0.955695			253	0.8488	0.9814	1.0835		253	0.9978	0.9839	1.0365		253	1.1087	1.2433	1.0632			253	0.9007	1.0072	1.063		253	1.22526	1.2777	1.29558		253	0.9632	1.0262	1.0636			253	0.8992
254	1.0239	1.06442	0.976093		254	1.04296	1.01496	0.98245		254	0.940255	0.976292	0.942775			254	0.9148	0.9939	1.0919		254	0.9371	1.0735	0.8092		254	0.841	0.9429	0.9251			254	0.9018	1.0214	0.9793		254	1.15842	1.24661	1.25499		254	0.9828	0.9401	1.052			254	0.9137
255	1.0372	1.03124	1.03454		255	0.889417	0.96618	0.949543		255	0.981961	0.976292	1.11157			255	0.9737	0.9152	1.1178		255	1.0988	1.0454	1.0177		255	1.057	0.9516	0.8018			255	0.9247	0.9871	1.0715		255	1.16572	1.2469	1.27155		255	0.9778	1.0152	0.9685			255	0.8917
256	0.976167	0.995527	1.07681		256	0.947852	0.948342	1.01682		256	0.894819	0.950943	0.973201			256	1.1087	0.9529	0.9215		256	1.0217	0.9916	0.9817		256	0.9199	1.1519	0.7912			256	0.9296	0.9783	1.0018		256	1.20629	1.18933	1.29116		256	1.0174	1.0347	1.0101			256	0.8851
257	1.00924	1.08642	0.95529		257	0.959136	1.08195	1.01024		257	0.939916	1.01879	1.05322			257	0.9232	1.0465	1.1327		257	0.8948	0.9033	0.8031		257	1.0238	0.8439	0.9565			257	0.9908	0.9902	1.0231		257	1.1555	1.25927	1.22544		257	1.0636	1.035	1.0394			257	0.7823
258	0.974462	1.0233	0.998547		258	0.96639	0.939605	1.00951		258	1.02435	0.956162	0.975284			258	0.916	0.8882	1.0239		258	0.856	0.8873	0.8921		258	1.0333	0.9238	1.0128			258	0.9835	0.9862	0.971		258	1.14937	1.22876	1.28205		258	0.9895	1.0355	0.9631			258	1.0077
259	1.02833	0.998774	1.08308		259	1.00951	1.02843	1.04424		259	0.957209	1.05308	1.01905			259	1.0534	0.9852	0.9359		259	1.0967	0.9142	1.0708		259	1.0244	1.0824	0.8932			259	0.9718	1.0117	1.0009		259	1.17476	1.26935	1.22654		259	1.049	0.991	1.0255			259	0.8319
260	1.05902	1.06658	1.06261		260	0.929717	1.01423	0.9883		260	0.923301	1.05495	1.02863			260	1.0754	0.8375	0.9612		260	0.8594	0.9475	1.0962		260	0.819	0.9175	0.9583			260	0.9794	1.0256	1.0023		260	1.11872	1.28	1.35273		260	1.0452	1.0038	0.997			260	0.8614
261	1.02492	0.988313	0.98798		261	0.931329	0.979286	0.96234		261	1.03147	0.945724	0.974868			261	0.9898	1.0707	0.8554		261	1.109	1.0076	1.057		261	0.8855	0.929	0.9505			261	0.9647	0.9636	1.0351		261	1.20949	1.28057	1.28066		261	1.005	1.0096	0.9779			261	0.9383
262	0.988101	1.00382	1.0144		262	1.01515	0.947978	0.965631		262	0.959582	0.943115	0.973201			262	1.1099	1.0253	0.9225		262	0.8096	1.1164	1.0199		262	0.784	1.1062	0.8826			262	0.9712	0.9823	0.9796		262	1.1412	1.23913	1.23455		262	1.1016	1.0591	1.0625			262	0.9321
263	0.977872	1.10482	1.05105		263	1.07359	0.944337	0.978062		263	0.90533	1.00015	0.921936			263	1.0766	0.9693	1.0611		263	1.1526	0.975	0.9806		263	0.9217	1.1079	0.9306			263	0.9978	0.9837	1.0001		263	1.1625	1.21927	1.28177		263	1.0006	1.0664	0.9557			263	0.919
264	0.993556	1.09147	1.00911		264	0.984525	0.98147	1.06691		264	0.917537	0.950943	0.988205			264	1.0439	0.8559	0.9901		264	0.9119	0.9635	0.9983		264	0.9633	1.0112	0.8415			264	0.9603	0.9559	1.0735		264	1.16396	1.16803	1.27321		264	0.9584	1.0102	1.0582			264	0.9379
265	1.03072	0.997692	1.03619		265	0.984122	0.943245	1.04863		265	0.93483	0.891299	0.921519			265	1.0017	0.8452	1.0358		265	0.9173	0.9923	0.9563		265	0.9057	1.0928	0.859			265	0.9656	0.9687	1.0282		265	1.17301	1.19048	1.25416		265	1.0386	1.0163	1.0343			265	0.9976
266	1.05629	0.981099	1.11445		266	0.941001	0.991299	1.03181		266	1.00841	0.969955	0.957363			266	1.1884	0.8863	0.9478		266	1.0633	0.8982	0.8418		266	0.9217	1.0251	1.005			266	0.9264	0.9607	1.0177		266	1.12807	1.26733	1.24394		266	0.9993	0.8915	1.0189			266	0.9801
267	1.0089	1.02222	1.00812		267	1.04457	0.969821	1.02121		267	0.932795	0.970327	0.996541			267	1.0374	1.1691	1.1735		267	1.0046	0.9398	0.8485		267	0.809	1.0483	0.9967			267	1.0095	0.9706	0.9759		267	1.10501	1.24776	1.29199		267	1.0151	0.9901	0.9363			267	0.9124
268	0.981963	1.03773	1.021		268	0.942613	1.01241	1.03547		268	1.00739	0.991948	0.973617			268	0.9963	0.9022	1.163		268	0.9733	1.0895	0.7954		268	1.0416	0.8005	0.7699			268	0.9364	1.0004	1.0556		268	1.13594	1.24229	1.15365		268	0.9831	1.0198	1.0189			268	0.9075
269	1.03856	1.06009	1.00185		269	1.02039	0.984382	0.967093		269	0.895836	1.01431	1.0378			269	1.0011	1.1069	1.1581		269	0.8546	0.9475	0.8844		269	0.8641	1.1276	0.8937			269	1.0074	0.9919	0.9864		269	1.15346	1.17955	1.22737		269	1.0585	1.0021	1.0836			269	1.111
270	0.96287	0.980017	0.97147		270	0.941001	1.01605	1.0011		270	1.02604	1.02923	0.914017			270	0.7096	0.8979	0.9742		270	1.0394	0.7927	0.9253		270	0.9828	0.9904	0.9048			270	0.9729	1.0288	1.0467		270	1.1914	1.29007	1.24008		270	1.0544	1.0224	1.0027			270	1.0521
271	0.944799	1.07777	0.965526		271	0.929314	1.0055	0.986106		271	0.939916	1.0009	0.978202			271	1.0617	0.9814	1.001		271	1.0224	1.1791	0.9972		271	0.8095	1.0772	0.9874			271	0.977	0.9947	0.9554		271	1.12193	1.202	1.24753		271	0.9515	1.0847	1.0161			271	0.9295
272	1.00072	1.02474	1.00944		272	0.955106	0.961447	1.03985		272	0.977892	0.948334	0.996957			272	0.9261	1.0321	1.1123		272	0.8832	0.8797	1.1886		272	1.1205	0.8735	1.1214			272	0.913	0.9681	0.9673		272	1.11581	1.29007	1.2456		272	1.0066	1.0352	1.0411			272	0.7884
273	0.96287	0.955129	0.992603		273	0.914	0.983654	1.01134		273	0.964668	1.02624	0.930688			273	1.0118	1.0943	0.8469		273	1.0203	1.0358	0.8413		273	1.0837	1.1357	0.8687			273	0.9633	0.999	1.0206		273	1.14529	1.22157	1.18043		273	0.9746	1.0079	0.9412			273	0.9282
274	0.907975	1.05107	0.929864		274	1.01878	1.03098	0.971481		274	0.921267	0.975173	1.01071			274	1.0332	0.838	0.9453		274	1.0265	0.9168	0.9469		274	1.0185	0.8578	0.9274			274	0.9402	1.0319	1.0129		274	1.13419	1.17782	1.25333		274	1.0341	0.9506	1.0383			274	0.8539
275	1.04675	0.89381	0.998547		275	0.928911	1.04591	1.04022		275	1.0179	0.943115	0.921519			275	0.7346	1.0229	1.085		275	1.0585	1.0639	0.9768		275	0.9526	1.0842	0.8355			275	0.9963	0.9607	0.989		275	1.11318	1.23452	1.23124		275	0.9746	1.0146	1.0411			275	1.0877
276	0.887858	1.04566	0.982697		276	1.00185	0.969092	0.970018		276	0.939577	0.994185	1.0203			276	1.1902	0.9799	0.9364		276	0.8641	1.0614	0.8153		276	0.809	0.7658	0.9422			276	0.968	1.0098	0.9676		276	1.20162	1.21955	1.24311		276	1.0009	1.0175	1.0428			276	0.9062
277	1.00788	1.02619	1.03025		277	0.950673	0.958535	1.00402		277	0.949749	0.91963	0.995707			277	0.916	1.0591	0.9672		277	0.9855	1.181	0.9939		277	0.9799	0.9464	0.8392			277	0.9811	0.9468	0.9605		277	1.09888	1.20602	1.23566		277	1.0376	0.966	1.0614			277	0.9625
278	1.00992	1.05648	1.02628		278	0.98654	0.914121	0.999634		278	0.94941	0.94647	1.00779			278	1.0076	1.006	0.9081		278	1.1151	0.9091	0.8429		278	0.9496	1.0651	1.1191			278	0.9934	1.0588	0.9722		278	1.15346	1.21293	1.15337		278	0.9936	0.9832	1.0596			278	0.8337
279	1.01708	1.00418	0.988971		279	1.03409	0.996396	0.940402		279	0.974162	1.00276	0.986955			279	1.0463	1.0132	1.0055		279	0.9098	0.952	1.104		279	0.8909	0.9997	0.9135			279	0.9674	0.9619	0.969		279	1.17418	1.24056	1.23096		279	1.0136	1.044	1.0605			279	0.9805
280	0.990146	1.0031	1.0319		280	1.01475	0.982926	1.02962		280	0.971111	0.971073	0.963614			280	0.9695	1.0658	1.172		280	0.961	0.9347	0.8733		280	0.9817	1.1548	0.8988			280	0.9331	1.0631	1.0086		280	1.16542	1.1948	1.19369		280	1.0028	0.9564	1.0756			280	0.8566
281	0.98094	0.973164	1.04346		281	0.903522	1.02151	0.969287		281	0.899227	0.971818	0.921102			281	1.0546	0.9577	1.081		281	0.9548	0.8848	0.9746		281	0.9823	1.0616	1.1158			281	0.9571	1.0225	1.0035		281	1.13945	1.12745	1.18319		281	1.0316	0.9686	1.0075			281	0.8737
282	0.946503	1.02258	0.973782		282	0.935762	1.01496	0.984644		282	0.942289	0.966972	0.88109			282	1.0029	1.005	0.8653		282	0.9153	0.982	1.0293		282	1.0594	0.8903	0.932			282	0.9492	1.0092	0.9474		282	1.18819	1.12773	1.20473		282	0.992	1.0338	1.0212			282	0.8583
283	1.04129	1.01284	1.01572		283	0.99863	0.932324	0.984278		283	0.90906	1.0501	0.940274			283	0.9785	1.0345	1.1332		283	1.0558	1.0422	0.9801		283	0.8748	0.9505	0.9098			283	0.9963	0.9998	1.0126		283	1.15258	1.19221	1.22572		283	1.025	1.0358	1.0252			283	0.9651
284	0.981281	1.01356	0.973121		284	0.891029	0.970913	0.998537		284	0.937203	0.925222	0.957779			284	0.9214	0.8713	1.2425		284	0.9112	1.1061	1.0979		284	1.1615	0.9429	0.8734			284	0.9902	1.0072	0.9611		284	1.09946	1.14356	1.22516		284	1.0227	0.961	1.042			284	0.9968
285	1.06584	0.977853	0.960903		285	0.937374	0.965816	0.941133		285	0.945002	0.947961	0.965698			285	1.2467	1.1247	0.9846		285	0.9276	0.8522	1		285	0.9923	0.9713	0.9343			285	0.994	1.0194	0.9429		285	1.18673	1.25899	1.12714		285	0.9467	1.016	0.9654			285	0.8834
286	0.979577	1.00022	0.93878		286	0.979286	0.988751	1.0245		286	0.97891	1.01133	0.95903			286	1.0939	0.9307	0.8211		286	0.8525	1.0051	0.9425		286	1.2054	0.9875	0.9011			286	0.9609	0.9964	1.0482		286	1.08312	1.15565	1.19728		286	1.0446	0.9727	1.0428			286	0.9141
287	0.974121	1.0096	1.0035		287	0.970017	1.00732	0.983912		287	0.91279	0.942742	0.991539			287	0.8446	0.9683	0.9796		287	1.0183	0.785	0.8025		287	1.0511	0.9997	0.9505			287	0.9873	0.9539	0.9696		287	1.09771	1.16861	1.20059		287	1.0212	1.0431	0.9896			287	0.9159
288	1.02595	1.05901	0.957271		288	0.929717	0.948706	0.949177		288	0.985013	0.951316	0.988205			288	0.9011	1.0731	0.9155		288	0.7993	0.8931	0.9187		288	0.9395	0.8683	0.9796			288	0.9293	1.0035	0.9873		288	1.1628	1.15134	1.16166		288	0.993	1.0399	0.9705			288	0.8258
289	1.00447	1.06334	1.02496		289	0.980898	0.986203	0.982815		289	0.972467	1.00574	1.02113			289	0.9916	1.0924	1.171		289	0.918	1.0377	0.7373		289	0.9989	1.1455	1.0396			289	0.9542	0.9996	1.0257		289	1.12339	1.13493	1.20307		289	1.0155	1.0422	1.0152			289	0.9998
290	0.940366	0.987231	0.97081		290	0.93818	0.940333	0.986837		290	0.937881	0.943115	0.954028			290	1.1099	1.0094	1.0303		290	1.0244	1.2366	0.8042		290	0.8594	0.8764	0.957			290	0.9293	0.9791	1.0234		290	1.04663	1.13349	1.22102		290	1.0303	1.0035	1.0087			290	0.7669
291	1.00276	1.0619	0.93944		291	0.97042	0.988751	1.04497		291	0.947376	1.02624	0.968199			291	1.0582	0.8954	1.0696		291	0.9371	1.149	0.9242		291	0.9152	0.9256	1.0378			291	0.9773	0.9998	0.9821		291	1.15375	1.17983	1.23759		291	1.037	0.9913	0.9406			291	0.926
292	0.958096	1.0049	1.00251		292	0.975256	0.99858	0.986837		292	0.948393	0.967345	1.01946			292	1.0736	0.9669	0.9771		292	1.0456	1.055	0.9231		292	0.9455	0.8347	0.8849			292	0.9565	1.0183	0.9642		292	1.11843	1.20401	1.14177		292	1.0107	1.0123	0.9708			292	0.8728
293	0.957755	1.04711	0.95463		293	0.956315	0.967636	1.0011		293	0.952462	0.952061	0.983203			293	1.1319	0.9331	1.0472		293	0.9651	0.8816	0.8468		293	0.8891	0.9701	0.9066			293	0.9478	0.9593	0.9466		293	1.10355	1.20142	1.14343		293	1.0573	1.0556	1.0101			293	0.8588
294	1.06141	0.96054	1.01341		294	0.924881	0.961447	0.952834		294	0.946358	0.96399	1.02405			294	0.9368	1.005	0.9538		294	0.8369	0.8496	0.9441		294	0.882	0.9724	0.775			294	0.975	0.9919	1.0433		294	1.15783	1.20459	1.11969		294	1.0037	0.9896	0.9702			294	0.9721
295	0.987419	0.997331	1.03124		295	0.903925	0.921038	1.04351		295	0.936186	0.955789	0.930688			295	0.9743	0.9085	0.9916		295	0.9917	1.1663	1.0548		295	0.8612	1.0112	1.0313			295	0.9299	0.9794	0.952		295	1.13128	1.1119	1.19424		295	1.049	0.934	0.9352			295	0.904
296	0.939002	0.990838	1.021		296	0.968808	0.994576	0.910786		296	0.962973	0.968836	0.980286			296	1.1522	1.1976	0.9975		296	1.0265	0.8931	0.9386		296	0.7935	0.8358	0.8858			296	1.0115	0.9811	0.9343		296	1.07436	1.11507	1.10312		296	1.0193	0.9628	0.9799			296	0.6065
297	1.05561	1.03953	0.979065		297	0.951479	0.949798	0.943693		297	0.889055	0.934541	0.950694			297	0.9571	0.9741	0.9657		297	1.2004	0.9392	0.7948		297	0.9757	0.9354	0.7662			297	0.9405	0.9899	0.9873		297	1.16747	1.14385	1.08683		297	1.0316	1.0166	0.9611			297	0.8034
298	0.950254	1.0417	0.984348		298	0.929314	0.973461	1.03473		298	0.926692	0.935287	0.983203			298	1.1325	1.0407	0.836		298	0.9132	1.0422	0.9983		298	1.0992	0.9609	0.9242			298	0.9908	0.9397	0.9671		298	1.08195	1.21869	1.2351		298	1.0392	0.9887	1.0312			298	1.0367
299	0.922295	0.986149	1.03289		299	0.959136	0.986931	1.01389		299	0.930422	1.01469	0.922352			299	1.1533	0.8747	0.7624		299	0.9692	0.9539	0.8684		299	1.0481	0.8439	0.8193			299	0.9811	0.9551	0.9713		299	1.13478	1.16918	1.13073		299	1.0265	0.9855	0.9751			299	0.8675
300	0.959119	1.01609	1.06558		300	0.992988	0.884634	0.97404		300	0.92025	0.984865	0.999041			300	1.1837	0.8308	1.003		300	0.8982	1.0684	0.9878		300	0.9763	1.1559	0.9888			300	0.9665	0.9216	1.0029		300	1.13128	1.16947	1.1738		300	1.0319	1.0443	1.005			300	0.817
[truncated: 22 more columns]

## Sheet: Fig. 1C,D,G,H,M
Fig. 1C
	WT	KO #7	KO #17
Well#1	114.272	120.616	92.1528
Well#2	141.073	127.083	112.983
Well#3	114.567	119.151	122.29
Fig. 1D
	WT	KO #7	KO #17
Well#1	90.361	80.1746	66.252
Well#2	61.1218	69.858	68.3445
Well#3	87.8648	47.354	39.2994
Fig. 1G
	Jaw1 KO	Jaw1 IE	Δcoil IE
Well#1	141.531	281.224	163.35
Well#2	165.459	336.622	173.476
Well#3	167.039	351.662	208.367
Fig. 1H
	Jaw1 KO	Jaw1 IE	Δcoil IE
Well#1	55.726	138.412	44.103
Well#2	46.805	107.704	60.98
Well#3	76.636	102.246	62.386
Fig. 1M
	Jaw1 KO	Jaw1 KO +SJaw1 (midium)	Jaw1 KO +SJaw1 (high)
Well#1	81.2386	136.434	185.295
Well#2	111.586	143.456	227.704
Well#3	103.193	162.57	187.314

## Sheet: Fig. 1I, K
Fig. 1I
	WT	Jaw1 IE
Well#1	0.08	4.49
Well#2	-0.2	4.52
Well#3	0.11	4.55
Fig. 1K
	Jaw1 KO	Jaw1 KO +SJaw1 (midium)	Jaw1 KO +SJaw1 (high)
Well#1	0.008172	0.4967	1.6552
Well#2	0.004278	0.3873	1.2001
Well#3	0.00137	0.3358	1.4782

## Sheet: Fig. 2D
Jaw1 KO
Time (s)	Cell#1	Cell#2	Cell#3	Cell#4	Cell#5	Cell#6	Cell#7	Cell#8	Cell#9	Cell#10	Cell#11	Cell#12	Cell#13	Cell#14	Cell#15	Cell#16	Cell#17	Cell#18	Cell#19	Cell#20	Cell#21	Cell#22	Cell#23	Cell#24	Cell#25	Cell#26	Cell#27	Cell#28	Cell#29	Cell#30	Cell#31	Cell#32	Cell#33	Cell#34	Cell#35	Cell#36	Cell#37	Cell#38	Cell#39	Cell#40	Cell#41	Cell#42	Cell#43	Cell#44	Cell#45	Cell#46	Cell#47	Cell#48	Cell#49
0	1	1	1	1	1	1	1	1	1	1	1	1	1	1	1	1	1	1	1	1	1	1	1	1	1	1	1	1	1	1	1	1	1	1	1	1	1	1	1	1	1	1	1	1	1	1	1	1	1
2	0.9757	1.0305	0.9581	0.9844	1.0195	1.0143	1.009	0.9764	1.0156	1.0141	1.0354	1.0058	0.989	1.0426	1.0141	1.0359	1.0245	1.0021	0.9706	1.019	0.9722	0.9823	1.0278	1.0094	0.9965	0.9847	1.0284	0.9745	1.0152	0.9892	0.985	1.0323	1.0114	1.0085	0.9999	0.9971	0.964	0.9787	1.0063	1.0121	1.0051	0.9693	0.9865	1.0105	0.9733	0.9798	1.0065	0.9619	0.9997
4	0.9938	1.0315	0.9855	0.9733	1.0511	1.0168	1.0419	0.9714	1.012	1.0102	1.0432	1.0051	0.9968	1.0097	1.0119	1.0132	1.0104	0.9825	0.9857	1.0102	0.963	0.9846	1.0082	1.0022	0.9878	0.978	1.0189	0.9316	1.019	0.9966	0.9589	0.9958	1.0118	1.0098	0.9755	0.965	0.9393	0.9772	1.0364	0.9829	1.0206	0.9991	0.9901	0.9913	1.0141	0.9925	1.0165	0.9947	0.9801
6	1.0087	1.0164	1.0023	0.9877	1.0334	0.986	1.0153	1.0025	0.9929	1.0047	1.0212	0.9626	1.0025	1.0146	1.014	0.9902	0.995	0.963	1.0029	1.0309	0.9726	0.9995	1.0186	0.9913	0.9995	0.9572	1.0228	0.9255	1.0214	0.9822	1.0083	0.9909	0.9718	0.9866	0.9828	0.9543	0.9739	0.9766	1.0112	0.9867	0.9882	1.0136	0.9648	0.9598	0.9939	1.0064	1.0082	0.9925	1.0158
8	0.9978	1.0524	0.9832	0.9734	1.0559	0.9616	1.0223	0.9678	1.0161	1.003	1.0399	1.0086	0.9852	1.0296	1.0496	1.052	0.9887	0.978	1.0147	0.9584	0.956	0.9739	1.0391	0.9879	1	0.9666	1.0041	0.8989	1.0417	0.9712	0.9877	0.9711	0.9955	1.0098	0.9614	0.9514	0.9332	0.9713	1.0184	1.0297	1.0071	1.0293	0.9823	0.9691	0.9907	1.0106	0.982	0.9883	1.0025
10	0.9875	1.019	0.954	0.9554	0.9947	0.9532	1.0182	0.9762	1.0313	0.9866	1.0144	1.0025	1.1941	1.0079	1.0377	0.9938	1.0024	1.0003	1.01	0.9517	0.9529	0.9666	1.0042	0.9961	0.9678	0.955	0.9871	0.8908	1.0136	0.9737	0.9657	0.9617	1.0136	0.9637	0.9795	0.9438	0.9131	0.9816	0.9992	1.0118	0.9725	0.9742	0.9706	0.9472	0.9906	0.9751	0.96	0.9777	0.9816
12	2.0798	1.5677	1.581	1.4397	6.223	3.9719	5.1304	2.4513	6.0752	5.978	3.1536	4.9016	6.7875	6.4768	1.4148	4.1592	1.7892	3.956	5.7709	1.8314	3.771	1.8306	2.292	1.4434	2.0381	1.408	2.3712	3.051	4.5714	2.9426	1.53	1.4378	2.0396	1.3447	1.434	1.159	1.3306	1.3727	1.786	1.8441	2.5595	4.0607	1.4628	1.4687	5.3267	2.3922	2.4819	3.9533	5.7343
14	4.0675	7.1178	2.8358	5.2258	7.3078	6.4334	6.9995	7.329	6.4392	6.2869	7.6614	6.9925	7.2311	7.2622	5.5699	7.0769	6.2143	7.406	7.8093	5.5301	6.1155	5.8565	6.5472	5.5226	7.2651	5.2859	6.0534	6.9731	6.4371	7.1085	3.0972	6.4603	5.6431	3.1639	4.9578	4.3274	2.6221	2.1816	5.5316	6.5356	6.5657	7.6016	6.3963	3.2808	7.2844	6.5845	6.4115	6.8529	7.4063
16	3.9295	7.31	5.5447	6.4241	6.5995	6.1697	6.5645	7.0735	5.8901	5.7605	7.1774	6.6088	6.6524	6.8233	6.3741	6.6774	6.7608	6.9359	7.5495	5.6151	5.9622	5.6489	6.4063	6.5943	7.3997	6.1903	6.1928	6.8081	5.8802	6.7983	6.7184	6.886	5.4826	6.1835	4.9301	6.5786	5.3674	6.4399	6.3414	6.8681	6.5721	7.5569	6.7845	3.7037	6.6185	6.4425	6.2801	6.6413	7.1779
18	3.395	6.608	5.5633	5.9552	5.8315	5.5444	5.8678	6.2039	4.9377	5.1171	6.4331	5.8394	5.7966	6.1941	6.0268	5.9097	6.5095	6.2831	6.9818	5.0556	5.3613	5.0239	5.6557	6.2074	6.9254	5.7704	5.7257	6.2495	5.0913	6.0956	6.5785	6.2943	4.8291	6.1608	4.1188	6.139	5.369	6.6255	6.1174	6.3892	6.0994	7.0613	6.3097	3.2538	5.8742	5.8568	5.799	6.2942	6.6799
20	2.8434	5.5211	5.0499	5.2297	5.4047	4.8762	5.1683	5.062	4.1582	4.6212	5.6267	4.9705	4.8159	5.4298	5.4425	5.0288	6.0249	5.5153	6.3598	4.3338	4.6668	4.2964	4.8738	5.4898	6.2428	5.1225	5.0446	5.6715	4.3163	5.2752	5.9855	5.4766	4.0415	5.5989	3.2324	5.42	4.8996	6.0898	5.4121	5.7788	5.3851	6.5097	5.6249	2.7069	5.1569	5.2008	5.0492	5.8697	6.1367
22	2.4631	4.4939	4.412	4.4344	5.2932	4.2302	4.3926	3.9529	3.3846	4.4369	4.8638	4.242	3.8917	4.7493	4.8107	4.2907	5.5301	4.7819	5.6771	3.5992	4.0887	3.8315	4.0897	4.7032	5.5538	4.4607	4.3664	5.1239	3.6378	4.5091	5.2149	4.6506	3.4377	4.913	2.4069	4.6621	4.3071	5.3945	4.73	5.0375	4.6753	5.9626	4.9424	2.2193	4.558	4.495	4.3526	5.53	5.5444
24	2.4861	3.7898	3.7276	3.7087	5.1986	3.7859	3.8463	3.195	3.0679	4.2666	4.52	3.6398	3.3268	4.2457	4.238	4.0659	4.9649	4.1443	5.2756	2.9126	3.7028	3.4364	3.4467	3.9818	4.906	3.8614	3.786	4.5988	3.2004	3.9697	4.5326	3.9877	3.3831	4.243	1.9262	3.9003	3.6994	4.7702	4.0936	4.4637	4.0137	5.3614	4.3328	1.9326	4.0631	3.9196	3.67	5.2175	5.032
26	2.6596	3.3091	3.1625	3.2436	5.0648	3.6038	3.5424	2.6673	3.0718	4.1831	4.4992	3.3599	3.1323	4.1456	3.8353	4.2992	4.488	3.657	5.1664	2.3754	3.6384	3.3271	3.095	3.3928	4.3258	3.3931	3.2521	4.1783	2.9482	3.6791	3.9825	3.6646	3.4762	3.7794	1.6784	3.2653	3.2847	4.1596	3.5492	3.9454	3.5892	4.8138	3.8456	1.8107	3.9439	3.3753	3.1094	5.0183	4.5487
28	2.7322	3.0998	2.7499	3.0037	4.988	3.6653	3.32	2.4438	3.2765	4.1326	4.8454	3.4229	3.5487	4.1074	3.5464	4.4368	4.0191	3.3449	5.2501	2.1021	3.7033	3.3877	2.9835	2.9454	4.0403	3.033	2.9737	3.9332	2.9379	3.8468	3.5955	3.6909	3.9746	3.588	1.5057	2.7808	2.9575	3.6808	3.1588	3.6139	3.287	4.4668	3.5854	1.7978	4.1324	3.2208	2.7809	4.9795	4.3517
30	2.6858	3.32	2.4221	2.9909	4.8225	3.7847	3.3779	2.2863	3.6328	4.1341	5.2257	3.7447	4.1458	4.0925	3.5479	4.3392	3.53	3.4225	5.4504	1.887	3.6511	3.5474	3.3106	2.7543	3.955	2.775	2.9616	3.6938	3.1627	4.2284	3.4036	4.2413	4.1099	3.4549	1.4085	2.386	2.7596	3.2738	3.0065	3.4866	3.1572	4.2731	3.54	1.8077	4.4391	3.2091	2.6531	4.8992	4.4288
32	2.5356	3.487	2.182	3.0023	4.6438	3.9753	3.6979	2.3602	3.5863	4.1456	5.2438	4.4299	4.461	4.0129	3.6652	4.1034	3.1927	3.6584	5.3778	1.7401	3.4949	3.8044	3.7903	2.7974	4.0577	2.7952	3.1187	3.5362	3.4772	4.4561	3.3986	4.8278	3.8198	3.6505	1.4512	2.121	2.678	2.9959	3.1745	3.5633	2.9859	4.1992	3.4996	1.9368	4.5926	3.5604	2.5142	4.7803	4.7085
34	2.3374	3.8316	2.1095	3.0195	4.637	3.9956	4.1502	2.5508	3.3465	4.0019	5.0108	4.7073	4.3967	3.9201	3.8715	3.7914	2.8871	4.1492	4.9786	1.6166	3.1968	3.8313	4.0894	2.8916	4.4551	2.7255	3.4572	3.7568	3.5919	4.428	3.6628	4.8142	3.3363	3.8818	1.4467	1.8921	2.5507	2.8339	3.6882	3.7072	2.7584	4.2344	3.5462	1.9403	4.5083	3.9656	2.4037	4.828	4.931
36	2.1371	4.1071	2.0395	2.9467	4.5203	3.8564	4.0757	2.6871	3.1176	3.8123	4.568	4.3919	3.9661	3.8718	3.97	3.4585	2.681	4.3659	4.6768	1.5643	2.9279	3.5106	3.9536	2.9757	4.813	2.7924	3.7165	3.7581	3.4578	4.2254	4.0022	4.402	3.1277	3.957	1.4181	1.722	2.5155	2.7826	3.9049	3.7945	2.5405	4.2794	3.5376	2.0145	4.1965	4.086	2.4209	4.7332	4.8525
38	2.0658	3.9692	2.005	2.8075	4.3069	3.4196	3.9763	3.1049	2.8096	3.5866	4.2631	3.8534	3.1395	3.792	3.9316	3.3627	2.6122	4.2674	4.5305	1.5403	2.7627	3.1414	3.523	3.2611	5.2025	2.882	3.8365	3.7216	3.2642	3.7035	4.3912	3.8981	3.2045	3.8176	1.3647	1.5915	2.5145	2.9724	3.8314	3.9835	2.3906	4.2187	3.4979	1.9662	3.8744	3.9242	2.4606	4.6336	4.7172
40	2.0529	3.6928	1.9426	2.8096	4.2068	3.0487	3.7198	3.6711	2.4517	3.4479	4.1332	3.3103	2.5677	3.5639	3.9729	3.565	2.5144	4.0442	4.5471	1.4721	2.9841	2.9751	3.0379	3.5394	5.1075	2.9746	3.8191	3.5349	3.0135	3.1986	4.6596	3.4714	3.0716	3.6749	1.3141	1.445	2.5792	3.2518	3.5519	4.0413	2.2285	4.0992	3.3676	1.9144	3.6761	3.5785	2.3354	4.4693	4.4581
42	2.0905	3.2903	1.821	2.618	4.3084	2.7664	3.4173	3.8668	2.2299	3.4787	4.1364	2.9041	2.3549	3.4558	3.9435	3.7261	2.527	3.5832	4.4863	1.422	3.2962	3.2011	2.5532	3.7971	4.7798	3.157	3.6943	3.445	2.8995	2.7094	4.4761	3.0117	3.0676	3.4586	1.2749	1.352	2.5955	3.4438	3.0334	3.9355	2.0216	3.9024	3.1826	1.7354	3.6583	3.3007	2.2575	4.252	4.0638
44	1.9672	3.1763	1.8001	2.3908	4.2665	2.6971	3.01	3.735	2.3327	3.696	4.1728	2.7759	2.0144	3.4113	3.9838	3.7231	2.5175	3.0632	4.3639	1.378	3.3437	3.1767	2.0882	3.7541	4.3899	3.0531	3.3802	3.3534	2.7855	2.4875	3.9629	2.6363	2.9364	3.0887	1.2617	1.3333	2.6097	3.476	2.6179	3.7928	1.8793	3.8107	3.0508	1.6435	3.7415	2.9285	2.3285	4.182	3.8293
46	1.9732	3.0718	1.6484	2.1439	4.2834	2.8667	2.6452	3.2968	2.3659	3.7709	4.3951	2.8671	1.755	3.0185	3.7584	3.5039	2.6884	2.6015	4.255	1.2912	3.0396	2.9909	1.7824	3.5461	3.8963	3.1303	3.0415	3.2846	2.608	2.2885	3.4394	2.411	2.9373	2.7741	1.2547	1.2283	2.6049	3.3795	2.2824	3.651	1.809	3.8459	2.8464	1.5289	3.8524	2.5986	2.4283	4.2422	3.7768
48	1.9556	3.0155	1.5607	1.9452	4.2569	3.4412	2.2234	2.7417	2.4692	3.6468	4.4517	3.1262	1.6208	2.6581	3.4953	3.2556	2.8789	2.2101	4.1626	1.2034	2.6523	2.954	1.5183	3.1554	3.4549	2.9924	2.6856	3.1741	2.5313	2.3964	2.8284	2.5449	2.9827	2.6391	1.2815	1.2697	2.4008	3.1025	1.9637	3.329	1.6573	3.7675	2.6083	1.4658	3.825	2.3913	2.322	4.2131	4.0574
50	1.8983	2.893	1.3905	1.7547	4.1274	3.5617	1.9606	2.2483	2.7002	3.4623	4.257	3.2353	1.801	2.5201	3.2751	3.1897	3.1738	1.9759	4.0715	1.1946	2.2842	2.8399	1.3672	2.733	3.217	2.7313	2.4139	3.0316	2.4831	2.5141	2.4672	2.8833	2.9666	2.6005	1.2559	1.1896	2.2821	2.8178	1.7263	3.1731	1.4211	3.6057	2.418	1.4887	3.7599	2.2402	2.2247	4.0717	4.3524
52	1.9331	2.7894	1.3221	1.5862	4	3.5344	1.8867	1.9584	2.8802	3.4768	4.0089	3.3449	1.7039	2.4954	3.157	3.0346	3.4067	1.7833	3.7781	1.2094	2.1129	2.9898	1.2571	2.4562	3.0794	2.5553	2.2052	2.8654	2.395	2.955	2.2629	3.4464	3.0128	2.4809	1.257	1.1275	2.0464	2.5686	1.5712	3.0959	1.2708	3.4364	2.3084	1.5108	3.5773	2.2425	2.1081	4.1359	4.1446
54	1.8426	2.6234	1.272	1.391	3.8581	3.3678	2.0298	1.6587	2.9365	3.3572	3.9644	3.3321	1.5461	2.6651	3.1923	2.9473	3.2377	1.6324	3.6479	1.1869	1.8342	3.1666	1.1969	2.1412	3.0583	2.3871	2.0352	2.7585	2.4064	3.384	2.0975	3.6749	3.0146	2.4314	1.2967	1.1253	1.8613	2.4314	1.5224	2.8791	1.2071	3.6563	2.1754	1.5877	3.4176	2.2978	1.9497	3.9266	3.9679
56	1.8059	2.537	1.2382	1.3202	3.8504	2.9216	2.6713	1.5469	2.9423	3.3971	4.3544	3.276	1.483	3.2967	3.1966	2.8645	3.106	1.5767	3.8445	1.1639	1.9707	3.001	1.1789	1.8627	3.1718	2.1642	1.8344	2.6648	2.3533	3.6515	1.8592	3.2364	2.9918	2.3953	1.2453	1.0612	1.691	2.3112	1.4919	2.7278	1.1279	3.384	2.0221	1.5397	3.2504	2.3075	1.7083	3.8076	3.6684
58	1.7605	2.4263	1.1873	1.2058	3.9101	2.469	3.2114	1.4666	2.7875	3.4978	4.5294	3.1286	1.6185	3.3024	3.337	2.836	2.9082	1.3781	4.0235	1.1262	2.3317	2.8935	1.1465	1.5985	3.4824	2.0215	1.7273	2.7016	2.3855	3.5972	1.6941	2.8879	2.7948	2.1693	1.2243	1.0219	1.5603	2.1433	1.4722	2.6608	1.0403	3.097	1.83	1.4469	3.1047	2.2065	1.5255	3.8334	3.484
60	1.6811	2.4244	1.1295	1.1283	3.8972	2.2789	3.5324	1.4348	2.4453	3.474	4.4765	3.0022	1.7847	3.1465	3.3204	2.8449	2.602	1.2886	4.1807	1.1201	2.7283	3.0096	1.1672	1.495	4.0607	1.8009	1.7653	2.801	2.349	3.0172	1.536	2.5233	2.6305	2.0257	1.1931	0.9631	1.3859	1.9959	1.3899	2.4974	0.9792	2.8735	1.7111	1.4062	3.0464	2.1356	1.3582	3.9106	3.5859
62	1.5952	2.337	1.1313	1.0684	3.888	2.1915	3.3421	1.3451	2.1238	3.4796	4.348	3.2291	1.6473	2.5924	3.2308	2.9975	2.3623	1.25	3.9833	1.0529	2.7858	2.9684	1.1746	1.3631	4.0557	1.6652	1.7502	2.9502	2.2644	2.722	1.4472	2.1339	2.6705	1.9243	1.1273	0.9844	1.2206	1.8987	1.3682	2.2476	0.9692	2.645	1.5942	1.3499	3.0839	1.9654	1.1897	3.9856	3.5691
64	1.5494	2.1652	1.0826	1.0667	3.9448	2.1841	2.8079	1.2859	1.9563	3.3914	4.0845	3.2939	1.4779	2.0334	3.259	3.1969	2.132	1.1992	3.8107	1.0514	2.8825	2.8847	1.2193	1.2983	3.9251	1.5155	1.678	2.9982	2.3042	2.5266	1.3922	1.7591	2.674	1.8186	1.1302	0.9505	1.187	1.7544	1.3271	2.1894	0.974	2.4739	1.4342	1.3434	3.2149	1.8762	1.1367	3.9621	3.5063
66	1.5319	2.1054	1.0772	1.029	3.8005	2.2752	2.2477	1.2484	1.7961	3.3605	4.1047	3.2914	1.4454	1.7738	3.3295	3.0074	1.8474	1.1561	3.5343	1.075	2.66	2.7102	1.2203	1.2201	3.6984	1.3999	1.6605	2.954	2.3178	2.18	1.3132	1.5105	2.7543	1.572	1.1242	0.9453	1.1486	1.5645	1.2751	2.1253	0.9697	2.4723	1.306	1.2764	3.2077	1.7522	1.1101	3.8724	3.5911
68	1.539	1.9885	1.0758	0.9867	3.6753	2.4609	1.782	1.1873	1.719	3.3684	4.0592	3.2651	1.475	1.6922	3.4817	2.7883	1.6873	1.1566	3.4191	1.0131	2.2139	2.6242	1.3669	1.1935	3.4645	1.3238	1.7213	2.9695	2.2175	1.9577	1.2959	1.4924	2.9839	1.479	1.131	0.9474	1.0563	1.3989	1.2102	1.9471	0.9633	2.4307	1.2071	1.2347	3.0696	1.5904	1.0216	3.8377	3.6507
70	1.5753	1.9064	1.118	0.9866	3.7755	2.5439	1.5353	1.1873	1.6726	3.3341	4.1295	3.1798	1.5952	1.72	3.381	2.584	1.4923	1.1234	3.4642	1.0073	1.7635	2.5245	1.4625	1.1912	3.358	1.2645	1.6235	2.9248	2.179	1.9598	1.269	1.4147	2.9571	1.3919	1.0963	0.9194	1.0222	1.2607	1.2005	1.9091	0.8993	2.4076	1.1749	1.187	2.9034	1.3326	1.0011	3.5701	3.404
72	1.6448	1.7759	1.1171	1.0046	3.9	2.7881	1.3259	1.18	1.6411	3.361	4.2407	2.9889	1.6872	1.9574	3.3498	2.5849	1.3578	1.1368	3.6074	0.9985	1.4648	2.4241	1.589	1.1325	3.2164	1.2234	1.6041	2.8353	2.1171	1.9077	1.2737	1.3767	2.7852	1.3123	1.0418	0.9192	1.0381	1.1451	1.2246	1.975	0.8742	2.4191	1.1322	1.2037	2.9844	1.2097	0.9607	3.4708	3.3202
74	1.6622	1.6848	1.059	0.9747	3.7909	2.916	1.3054	1.1585	1.7369	3.3553	4.257	2.8795	1.5195	2.3913	3.2396	2.5052	1.2784	1.1471	3.6894	0.9817	1.3387	2.3419	1.9162	1.1154	2.9867	1.2459	1.6893	2.6919	2.0532	1.7991	1.2024	1.2869	2.7384	1.2738	1.0472	0.941	1.0631	1.0831	1.1989	2.0472	0.8775	2.7137	1.1775	1.1979	2.9093	1.1412	0.93	3.433	3.253
76	1.6337	1.6384	1.0912	0.9961	3.6888	2.9377	1.4262	1.1958	1.8175	3.1863	4.0889	2.7705	1.3774	2.6084	3.1052	2.4602	1.2481	1.1467	3.8436	1.0083	1.2606	2.3083	2.7609	1.1063	2.9105	1.1905	1.6728	2.6432	1.9899	1.7241	1.1838	1.2139	2.7228	1.2625	1.0369	0.9079	1.0652	1.0341	1.2345	2.218	0.8487	2.9622	1.1479	1.205	2.8915	1.0762	0.9357	3.5954	3.2442
78	1.6315	1.6187	1.1265	1.0144	3.7656	2.8784	1.5388	1.1842	2.0098	3.2371	4.0646	2.674	1.4141	2.7995	3.1169	2.4711	1.216	1.0923	3.7136	1.0201	1.1859	2.3097	3.6776	1.115	2.8266	1.1865	1.7944	2.6507	1.9156	1.699	1.1528	1.1762	2.8538	1.1884	1.0908	0.8873	1.0485	0.9536	1.2756	2.3042	0.8561	2.8183	1.1165	1.2185	2.7979	1.0091	0.9621	3.7631	3.034
80	1.6231	1.5781	1.1522	1.0328	3.671	2.7015	1.7513	1.2058	2.5341	3.2731	4.1113	2.6686	1.5203	2.6155	3.1939	2.4841	1.2273	1.0479	3.5578	1.0127	1.2086	2.4181	3.8204	1.1165	2.7427	1.2013	1.9133	2.6476	1.8933	1.6935	1.1423	1.1261	2.7149	1.1454	1.0915	0.8995	1.0357	0.9153	1.4387	2.648	0.8462	2.3423	1.0886	1.2366	2.7775	1.0252	0.9671	3.7702	2.9705
82	1.5617	1.5325	1.0938	0.9918	3.5929	2.3553	1.8377	1.1783	2.7309	3.2416	4.1943	2.61	1.5366	2.4429	3.0759	2.4873	1.1201	1.0464	3.4313	0.9553	1.2052	2.6387	3.3722	1.1023	2.8608	1.2072	2.108	2.4583	1.8031	1.6403	1.0943	1.0741	2.6011	1.1118	1.084	0.9039	0.977	0.8992	1.4791	2.8165	0.8572	1.9838	1.0698	1.2513	2.7678	1.0037	1.0147	3.6718	2.9178
84	1.5825	1.4482	1.0315	0.9729	3.6192	1.9767	2.0198	1.2351	2.7574	3.2801	4.2027	2.5484	1.3221	2.4734	3.1232	2.5793	1.1227	1.0484	3.4864	0.9596	1.2325	2.83	2.8097	1.0712	2.9181	1.1877	2.1595	2.4095	1.7267	1.5739	1.0832	1.0654	2.5251	1.1163	1.0767	0.8978	0.9663	0.8705	1.5627	2.7092	0.8417	1.5887	1.0224	1.2184	2.7069	0.9937	1.0044	3.4286	2.9546
86	1.5912	1.3953	1.0262	0.9886	3.5394	1.7545	2.4435	1.2276	2.5876	3.2256	4.2021	2.356	1.241	2.4908	3.3124	2.5388	1.0878	1.0258	3.6989	0.9466	1.2652	2.8587	2.2078	1.0387	2.8609	1.191	2.3053	2.4343	1.7052	1.512	1.1013	1.0419	2.5605	1.0945	1.0476	0.9054	0.9877	0.866	1.6325	2.7536	0.9201	1.3593	0.9792	1.1558	2.7221	0.9509	0.9942	3.2676	2.9546
88	1.524	1.3672	1.0557	0.9446	3.6152	1.5966	2.6626	1.2411	2.4633	3.1212	4.1216	2.1609	1.1717	2.1899	3.3882	2.6003	1.1018	1.0514	3.6279	0.9645	1.3647	2.974	1.7237	1.0377	2.7419	1.2038	2.4231	2.4116	1.6531	1.398	1.0871	1.0326	2.5986	1.1549	1.0225	0.8979	0.9729	0.8915	1.8606	2.6246	0.8904	1.1893	0.9714	1.1471	2.6673	0.9591	0.9768	3.3896	3.1037
90	1.5144	1.3505	1.0743	0.9695	3.6074	1.4893	2.7512	1.2462	2.3248	3.1205	3.9749	2.1559	1.3669	1.9449	3.514	2.486	1.036	1.0322	3.5082	0.9292	1.3376	2.9935	1.3307	1.0187	2.9414	1.2511	2.3299	2.4187	1.6286	1.4553	1.0635	1.0307	2.4569	1.1598	1.0413	0.894	1.018	0.8962	2.1596	2.6276	0.8748	1.0811	0.9553	1.1453	2.605	0.9541	0.9292	3.4541	2.9871
92	1.4681	1.3377	1.0343	0.9656	3.5651	1.4194	2.3502	1.2098	2.1663	3.1226	3.8852	2.1417	1.4417	1.7467	3.352	2.4397	1.0514	1.0004	3.497	0.9136	1.4597	2.8963	1.1426	0.9814	3.0903	1.2756	2.2584	2.4337	1.5413	1.497	1.0994	1.0352	2.5458	1.1562	1.0077	0.8875	1.0323	0.9054	2.4282	2.5934	0.88	0.975	0.9793	1.1502	2.6222	0.9301	0.9289	3.4129	2.9666
94	1.4039	1.3416	1.0192	0.9658	3.4818	1.2992	2.0609	1.129	2.014	3.0594	3.91	2.1477	1.1817	1.8588	3.2246	2.3267	1.0366	1.0083	3.425	0.8816	1.9256	2.7461	1.0636	1.0372	3.059	1.2479	2.2008	2.4038	1.5191	1.5451	1.1096	1.0139	2.7073	1.1325	0.9889	0.8898	1.0217	0.9352	2.779	2.527	0.8507	0.8908	1.0011	1.1455	2.6518	0.9063	0.9145	3.3107	2.7555
96	1.3587	1.31	0.9953	0.9431	3.4112	1.1982	1.8016	1.0867	1.8191	3.1106	4.0215	2.1586	1.1179	2.0089	3.1373	2.3095	1.0221	1.0231	3.3506	0.9227	2.4684	2.582	1.0207	1.0004	2.7768	1.2354	2.1424	2.4425	1.4654	1.4176	1.0948	0.9889	2.5987	1.1073	1.0092	0.9075	1.006	0.9722	2.9366	2.4652	0.8619	0.8941	1.0103	1.1239	2.6987	0.9005	0.8935	3.2679	2.5849
98	1.3157	1.3901	0.9563	0.8977	3.3636	1.0774	1.7896	1.1296	1.6387	3.1147	4.0315	2.1566	1.1163	2.13	2.96	2.357	1.0113	1.0185	3.2513	0.9391	2.5735	2.374	1.012	1.0183	2.6815	1.2014	1.9638	2.4414	1.5043	1.4504	1.086	0.9603	2.5107	1.1274	1.0131	0.9062	1.0002	0.9689	2.817	2.3457	0.8325	0.8898	1.0047	1.1104	2.6362	0.918	0.9073	3.3013	2.5127
100	1.3111	1.3837	0.9758	0.9095	3.5342	1.0052	1.7559	1.1413	1.6228	3.0322	4.0366	2.0847	1.4778	1.9035	3.0728	2.3299	1.0797	1.0271	3.2048	0.9468	2.4005	2.1662	1.0037	0.9855	2.6104	1.1622	1.8215	2.4554	1.4814	1.5436	1.0807	0.9523	2.4495	1.1157	0.9888	0.8921	0.9961	0.962	2.472	2.3631	0.8218	0.8988	0.9715	1.0902	2.6312	0.9302	0.9223	3.3496	2.4526
102	1.3174	1.3361	0.9997	0.9042	3.5051	0.9865	1.6935	1.1434	1.445	2.9439	3.8503	2.0564	1.1397	1.8389	3.1943	2.1099	1.0661	1.0633	3.1842	0.9038	2.0328	2.21	0.9515	0.9781	2.5948	1.1767	1.6631	2.4207	1.4959	1.5987	1.0945	0.9885	2.5355	1.0959	0.9966	0.8796	0.9763	0.9451	2.062	2.3552	0.8403	0.8721	0.9891	1.0975	2.7083	0.901	0.9063	3.4133	2.5499
104	1.3271	1.2827	0.992	0.8939	3.4887	0.9769	1.5291	1.0974	1.3475	2.8349	3.8528	2.0357	1.0891	2.0205	3.101	2.1358	1.0147	1.0646	3.0888	0.901	1.6679	2.3609	0.9367	0.9992	2.3281	1.1399	1.6295	2.4078	1.4999	1.8232	1.0622	0.975	2.5714	1.0849	0.9843	0.9016	0.9343	0.9149	1.604	2.2851	0.8564	0.8396	1.0052	1.0576	2.762	0.8623	0.9083	3.5064	2.5937
106	1.364	1.2808	0.9958	0.8832	3.3757	0.936	1.4972	1.0939	1.3282	2.7221	3.9745	2.2759	1.0647	1.9739	3.0654	2.1534	1.0251	1.0477	3.2091	0.8663	1.3761	2.6291	0.9565	0.9921	2.267	1.1312	1.5696	2.2569	1.5526	1.8792	1.0602	0.9943	2.6953	1.1177	0.9898	0.8777	0.9578	0.9021	1.2136	2.2108	0.8338	0.8717	0.9813	1.0721	2.7371	0.908	0.9328	3.3456	2.5582
108	1.3621	1.2334	1.0132	0.8577	3.2738	0.8867	1.4112	1.0633	1.2389	2.7215	3.9826	2.5561	1.1887	2.047	2.9755	2.2094	1.0143	0.9845	3.1196	0.8314	1.1755	2.791	0.9232	0.9979	2.1516	1.0933	1.4693	2.0826	1.5092	1.9138	1.0519	0.952	2.4988	1.1014	0.9414	0.8662	0.9242	0.8542	1.0151	2.1073	0.8186	0.8261	0.9715	1.0377	2.5969	0.8959	0.9734	3.2574	2.5336
110	1.323	1.2504	1.0033	0.8684	3.1989	0.8558	1.4228	1.078	1.2233	2.7792	3.9938	2.9315	1.2146	2.0572	2.8587	2.3488	0.9783	0.9781	3.2506	0.8771	1.047	2.8	0.8975	1.0173	2.1405	1.1116	1.4687	2.1198	1.5371	1.949	1.0526	0.9701	2.3154	1.0859	0.9496	0.8616	0.9483	0.8527	0.937	2.0786	0.7864	0.8094	0.9918	1.0818	2.4013	0.8818	0.9799	3.2599	2.5415
112	1.2915	1.241	0.9492	0.8736	3.1849	0.8914	1.3905	1.0448	1.2403	2.6797	3.9129	3.1773	1.2007	2.0305	2.7766	2.2728	0.9768	0.9742	3.279	0.8754	0.9914	2.6769	0.9173	0.9963	2.2644	1.0927	1.4062	1.9531	1.528	1.9301	1.0661	0.928	2.3268	1.0927	0.948	0.8935	0.9867	0.8616	0.8748	1.9972	0.7765	0.8203	1.0023	1.075	2.2647	0.8754	0.9223	3.1871	2.3832
114	1.2725	1.2189	0.9793	0.8513	3.1331	0.867	1.4556	1.0335	1.1577	2.6844	3.8117	3.1695	1.0386	1.9559	2.6208	2.1204	0.9614	0.9563	3.3014	0.8533	0.9917	2.4488	0.9505	0.9974	2.2641	1.0905	1.4144	1.8686	1.6118	2.0787	1.059	0.9298	2.4741	1.0722	0.9445	0.8678	0.9564	0.8532	0.8535	2.0518	0.8275	0.8559	0.9892	1.1132	2.1203	0.8885	0.8845	3.0089	2.2746
116	1.2716	1.1949	0.9558	0.8766	3.1592	0.8874	1.4995	1.0389	1.1684	2.7085	3.6573	3.0337	1.2258	1.8841	2.5755	1.9858	0.985	0.9474	3.2416	0.8758	0.9514	2.4144	0.943	0.9595	2.2817	1.09	1.3106	1.8081	1.5855	2.2165	1.1085	0.9594	2.4143	1.0561	0.9395	0.8447	0.9655	0.8632	0.8484	1.9622	0.8453	0.8488	0.9676	1.0615	2.0096	0.8634	0.9124	2.9743	2.2927
118	1.328	1.1728	0.959	0.8766	3.0828	0.8746	1.4691	1.0652	1.1487	2.643	3.5329	2.9749	1.1694	2.0102	2.6589	1.8724	1.0167	0.9663	3.0542	0.8615	0.9559	2.3531	0.9493	1.0207	2.3923	1.0552	1.3011	1.8762	1.5478	2.1995	1.1187	0.9601	2.3536	1.0561	0.9432	0.8641	0.9603	0.8546	0.8444	1.9774	0.837	0.8313	0.9924	1.1058	1.9111	0.8719	0.8783	2.9414	2.2117
120	1.3295	1.2026	0.9548	0.8918	3.0486	0.8509	1.3747	1.0461	1.179	2.6735	3.4764	2.8768	1.0607	1.9081	2.5578	1.8102	0.9729	0.9334	2.9796	0.8484	0.9572	2.4113	0.9803	0.9835	2.4032	1.0949	1.2697	1.9256	1.5434	2.106	1.07	0.9449	2.1528	1.0684	0.9266	0.8412	0.9775	0.8799	0.831	1.9882	0.8105	0.8459	1.0037	1.0921	1.8433	0.905	0.893	2.8303	2.1975
122	1.2469	1.1334	0.9222	0.888	3.0233	0.8481	1.2763	1.0417	1.1267	2.7156	3.4444	2.6752	1.0266	1.7603	2.518	1.7309	0.9948	0.9369	2.9089	0.8592	0.9624	2.355	1.0112	0.9898	2.3111	1.1054	1.2249	2.0101	1.5017	2.0068	1.0751	0.9781	2.026	1.0398	0.9014	0.839	0.9629	0.8743	0.8609	1.9868	0.8365	0.8355	0.973	1.041	1.7957	0.8775	0.8893	2.9287	2.1468
124	1.2206	1.1399	0.936	0.8322	2.9672	0.8642	1.2821	1.0369	1.1515	2.7044	3.4643	2.5144	1.1807	1.6241	2.5411	1.7167	0.9344	0.933	2.9351	0.8271	0.9382	2.3929	1.0105	0.9861	2.2994	1.0876	1.2634	1.9859	1.5031	1.8701	1.0588	0.9798	2.1389	1.0601	0.9351	0.8445	0.9609	0.8934	0.8324	2.0932	0.7798	0.8367	0.9655	1.0684	1.7265	0.8808	0.8519	2.9383	2.0485
126	1.2218	1.1552	0.9784	0.8522	3.0531	0.872	1.2213	1.0359	1.1258	2.6458	3.5506	2.3944	1.2223	1.4248	2.7187	1.7485	0.9918	0.96	2.9643	0.8435	0.9844	2.433	1.0134	1.0005	2.2695	1.0814	1.2552	2.0739	1.4578	1.8504	1.0591	0.9792	2.1968	1.0229	0.9479	0.8724	0.9484	0.8816	0.8329	2.2087	0.766	0.8296	0.9495	1.0298	1.623	0.8665	0.854	3.0529	2.0951
128	1.2582	1.1253	1.0283	0.8509	3.0878	0.8637	1.2261	1.0254	1.1611	2.5983	3.6214	2.1583	0.9927	1.3115	2.6493	1.8673	0.9391	0.9883	2.9539	0.8425	1.0086	2.448	1.0425	0.9667	2.2592	1.1106	1.2657	2.0676	1.4124	1.9412	1.0749	0.9349	2.2467	1.0345	0.9583	0.8676	0.9942	0.8863	0.8533	2.3552	0.7787	0.8115	0.9665	0.9964	1.616	0.8892	0.8584	3.0177	2.1134
130	1.2968	1.1551	0.9971	0.8674	3.0785	0.903	1.3572	1.074	1.1826	2.6048	3.6058	1.9426	1.0006	1.2251	2.6676	2.1676	0.9441	0.9711	2.8786	0.8234	1.0483	2.554	1.0442	0.9631	2.2959	1.1046	1.2837	2.125	1.4389	2.0531	1.0485	0.9654	2.292	1.0789	0.9468	0.862	0.9713	0.9294	0.8509	2.4041	0.7706	0.8226	0.9362	1.0334	1.6238	0.8808	0.883	2.9401	2.008
132	1.2946	1.0838	0.9952	0.8879	3.0402	0.9223	1.4876	1.0727	1.1561	2.6248	3.4772	1.7031	1.0219	1.2622	2.7202	2.4981	1.0058	0.9754	2.9632	0.8447	1.0455	2.527	1.0241	0.9382	2.2832	1.1153	1.26	2.2186	1.4942	2.1894	1.0369	0.9915	2.3073	1.074	0.9206	0.8634	0.9116	0.8831	0.8768	2.3422	0.7693	0.8173	0.9323	1.0406	1.6208	0.8932	0.8654	2.8834	2.0033
134	1.3022	1.0633	0.984	0.8635	2.9304	0.9344	1.6518	1.0721	1.1894	2.5925	3.4523	1.6139	1.1246	1.2574	2.7338	2.5732	0.9874	0.9969	2.9218	0.8603	1.0694	2.3943	1.0434	0.9471	2.3291	1.174	1.2246	2.2875	1.4963	2.2906	1.0263	0.9783	2.2339	1.0712	0.9313	0.8732	0.8827	0.8902	0.9105	2.2714	0.7874	0.7855	0.904	1.039	1.6028	0.8699	0.8878	2.8042	1.8927
136	1.3088	1.1098	0.9874	0.858	2.9533	0.9444	1.7403	1.0589	1.2378	2.5646	3.4776	1.4907	1.2102	1.2936	2.8098	2.5083	0.9898	0.9591	2.8634	0.8467	1.0935	2.2691	1.0443	0.977	2.4223	1.2013	1.273	2.292	1.5643	2.358	1.0065	1.0082	2.0857	1.0864	0.9427	0.8811	0.9134	0.918	0.8713	2.3189	0.8055	0.8175	0.9277	1.0265	1.6101	0.8692	0.8683	2.7217	1.7344
138	1.2669	1.0896	0.9697	0.8542	2.8915	0.927	1.7223	1.0726	1.332	2.6241	3.3902	1.4837	1.0559	1.2362	2.8656	2.3167	1.0041	0.9481	2.784	0.8546	1.1242	2.1523	1.0418	0.9494	2.4117	1.2122	1.2708	2.2826	1.5254	2.2832	1.0133	0.9963	1.9545	1.1615	0.9352	0.8543	0.9217	0.8972	0.8944	2.2819	0.8256	0.7986	0.9356	1.0145	1.5736	0.8916	0.9989	2.7344	1.7041
140	1.2541	1.0829	0.9554	0.9024	2.9195	0.9547	1.6483	1.0288	1.3815	2.4967	3.222	1.3964	1.0229	1.3367	2.9231	2.185	1.0082	0.9558	2.8185	0.843	1.1938	2.0468	1.0217	0.9781	2.414	1.1621	1.2726	2.2391	1.5706	2.1201	1.0118	1.026	1.9193	1.2245	0.9243	0.8648	0.9468	0.9205	0.8959	2.1812	0.8536	0.8262	0.9489	1.0457	1.5801	0.8699	1.0022	2.818	1.7478
142	1.2249	1.13	0.9295	0.8724	2.8382	0.9239	1.5913	1.0103	1.443	2.4286	3.189	1.3909	0.9978	1.2692	2.9035	1.9724	0.9582	0.9472	2.6646	0.849	1.4264	1.9016	1.0443	0.9791	2.4391	1.1303	1.2701	2.2464	1.5676	2.098	1.0407	1.0302	2.0359	1.2735	0.9279	0.8629	0.9857	0.9295	0.905	2.1131	0.8394	0.8399	0.9047	1.0696	1.6482	0.8491	0.9733	2.8708	1.9257
144	1.2267	1.1717	0.966	0.8602	2.8401	0.9196	1.5589	1.0391	1.5256	2.4506	3.1919	1.4015	1.1525	1.2556	2.8425	1.7734	0.9642	0.911	2.7041	0.8726	1.8856	1.7185	1.0323	0.9539	2.5126	1.1183	1.2609	2.1835	1.5925	1.9775	1.0174	0.991	2.159	1.2846	0.9352	0.8264	0.9457	0.9711	0.8874	1.9775	0.8077	0.8564	0.9599	1.0888	1.76	0.8538	0.9646	2.8642	1.9964
146	1.2029	1.2287	0.9221	0.8539	2.7928	0.9669	1.5086	0.9975	1.596	2.4307	3.1201	1.3967	1.2492	1.3414	2.8563	1.5178	0.9207	0.8933	2.648	0.8498	2.2939	1.856	1.0423	0.9741	2.4977	1.0853	1.2749	2.1524	1.5528	1.8863	0.9927	0.9785	2.1851	1.2824	0.9162	0.8764	0.958	1.0319	0.9106	1.9724	0.8149	0.8524	0.9652	1.1325	1.8386	0.882	0.9398	2.8215	1.9309
148	1.1926	1.2342	0.9658	0.8332	2.8551	0.9751	1.385	1.0197	1.8175	2.4109	3.1943	1.3933	1.103	1.4631	2.8788	1.3716	0.9075	0.8872	2.6656	0.857	2.5148	1.9391	1.049	0.9335	2.4819	1.0972	1.2987	2.106	1.5041	1.8264	1.0015	0.975	2.1003	1.2296	0.9018	0.8537	0.9674	1.0263	0.9225	1.8941	0.7809	0.8439	0.9677	1.1054	1.9187	0.8777	0.9262	2.8658	2.0231
150	1.1925	1.3357	0.9502	0.8365	2.8091	1.0627	1.3083	1.0417	2.4565	2.4162	3.2353	1.405	1.0604	1.5386	2.7576	1.2646	0.9328	0.9135	2.6394	0.8518	2.6547	2.0666	1.1218	1.0207	2.4738	1.0927	1.2996	2.0184	1.4861	1.8759	1.013	0.9843	2.1194	1.2362	0.9308	0.8679	0.9489	1.026	0.9118	1.9451	0.8065	0.7936	0.9329	1.1343	2.0306	0.8492	0.8741	2.8498	2.0195
152	1.1921	1.3117	0.9737	0.8612	2.7765	1.0873	1.3192	1.0375	2.8162	2.4149	3.3186	1.4336	1.0836	1.7779	2.7422	1.2459	0.9322	0.8991	2.5552	0.8516	2.4215	2.4086	1.1092	0.9868	2.3635	1.0724	1.3702	1.9504	1.4271	1.8541	0.992	1.0031	2.1792	1.3642	0.9545	0.8882	1.0007	1.0429	0.9618	1.9988	0.7981	0.8229	0.9432	1.1692	2.1861	0.8707	0.8751	2.9061	2.0096
154	1.2632	1.3748	1.0487	0.8578	2.9056	1.0892	1.3174	1.0699	2.781	2.4621	3.561	1.4441	1.1168	1.9868	2.7025	1.2562	0.9376	1.0154	2.7255	0.8684	2.1515	2.5693	1.1715	1.0366	2.1696	1.1152	1.3517	1.9461	1.405	1.8989	1.0009	1.0365	2.2842	1.5281	0.9801	0.9012	0.9661	1.0485	0.9821	2.0075	0.8073	0.8306	0.9834	1.2363	2.3811	0.9054	0.9001	2.9522	2.0565
156	1.2579	1.3858	1.0401	0.8437	2.8298	1.1426	1.2791	1.0667	2.4814	2.4187	3.5487	1.467	1.1372	2.0396	2.5005	1.1876	0.9543	0.9733	2.7648	0.874	1.7831	2.6242	1.2015	1.0165	1.9784	1.0677	1.2685	1.9206	1.3479	1.8237	0.9883	1.0105	2.4061	1.6708	0.9585	0.8885	0.9763	1.0445	1.0141	2.1792	0.8209	0.8564	0.9849	1.1672	2.4002	0.894	0.9047	2.9085	2.0921
158	1.3191	1.3657	0.9865	0.8913	2.8144	1.3535	1.2593	1.0435	2.2019	2.4536	3.5579	1.4333	1.1873	2.1131	2.428	1.1595	0.9634	0.9758	2.7766	0.8527	1.5201	2.6403	1.3168	0.9966	1.8015	1.0979	1.2678	1.8398	1.3278	1.6584	1.0059	0.9961	2.3099	1.8744	0.9503	0.8623	0.9945	1.0085	1.0317	2.2287	0.8003	0.8281	0.9676	1.1614	2.4735	0.9022	0.8847	2.8742	2.1425
160	1.3128	1.318	0.9986	0.8899	2.741	1.7395	1.292	1.0469	1.9542	2.4965	3.4307	1.4538	1.4059	2.0212	2.2657	1.1898	0.9907	1.0017	2.8108	0.8738	1.392	2.6158	1.5461	0.9836	1.6973	1.0451	1.2903	1.7527	1.2784	1.4884	1.024	0.998	2.0765	2.1314	0.9582	0.8661	0.9784	0.9952	1.0416	2.2298	0.7859	0.8254	0.9849	1.1228	2.3532	0.895	0.8767	2.7974	2.1282
162	1.2754	1.2795	0.9576	0.8957	2.6757	2.1982	1.3144	1.0574	1.7433	2.5229	3.3455	1.4486	1.2208	1.8588	2.1875	1.1666	1.0098	0.9781	2.8671	0.888	1.3477	2.6115	2.2282	1.0028	1.5824	1.0379	1.2704	1.7479	1.2581	1.3517	1.0156	0.9937	1.8694	2.3277	0.9649	0.8541	0.9886	1.02	1.0651	2.1816	0.7928	0.8412	0.9935	1.0725	2.2535	0.8919	0.908	2.7621	2.1679
164	1.2507	1.2746	0.9691	0.9117	2.7018	2.9647	1.3719	1.0489	1.5433	2.4632	3.2835	1.4372	1.048	1.7553	2.0285	1.1218	1.0414	0.9869	2.9115	0.8675	1.2366	2.4126	3.2284	0.9999	1.591	1.0806	1.261	1.8133	1.2486	1.3041	1.0694	1.0099	1.7559	2.4378	0.9504	0.8871	0.9924	0.9915	1.1464	2.0771	0.8506	0.8127	1.0214	1.0663	2.1764	0.879	0.8942	2.6883	2.1693
166	1.179	1.218	0.9492	0.9076	2.6423	3.1778	1.4377	1.0198	1.3899	2.4415	3.2354	1.4402	1.0415	1.636	2.0593	1.1799	1.0642	1.0128	2.6424	0.8848	1.2128	2.4487	3.4619	1.0164	1.5255	1.0575	1.2776	1.6754	1.2532	1.3155	1.2392	0.978	1.7345	2.616	0.929	0.891	0.944	1.0487	1.1981	1.9059	0.7644	0.8433	1.0023	1.019	2.09	0.8831	0.8904	2.7169	2.1015
168	1.1371	1.1524	0.9215	0.9287	2.5544	2.9336	1.3774	1.0003	1.2114	2.3557	3.1687	1.4521	1.0901	1.4538	2.2251	1.1439	1.0615	0.9597	2.544	0.8527	1.2523	2.5309	3.1251	0.951	1.5192	1.0287	1.2906	1.6384	1.2406	1.2161	1.2519	1.0121	1.7432	2.7566	0.8811	0.8591	0.9586	1.0093	1.2079	1.8184	0.7814	0.8285	0.9898	0.9693	1.9841	0.8702	0.8855	2.7099	2.0161
170	1.1681	1.1852	0.936	0.9026	2.6036	2.5789	1.411	0.9822	1.1214	2.4116	3.1651	1.5827	1.1226	1.4358	2.2445	1.1234	1.005	0.9789	2.6092	0.8541	1.2398	2.3897	2.6154	0.9853	1.6559	1.0606	1.3727	1.6288	1.217	1.2311	1.2613	0.9675	1.9559	2.7493	0.8877	0.8414	0.941	1.0167	1.1959	1.7489	0.7751	0.8138	0.996	0.9659	1.9644	0.9105	0.9324	2.7349	1.9785
172	1.17	1.1934	0.9472	0.9131	2.6695	2.1305	1.4567	0.986	1.0935	2.3372	3.0935	1.6532	1.2028	1.366	2.3265	1.129	0.9757	0.9499	2.5259	0.861	1.2199	2.3083	2.1752	0.9822	1.744	1.0939	1.4532	1.6075	1.2417	1.2444	1.258	0.9989	2.0879	2.7312	0.9226	0.8661	0.9651	1.0131	1.2275	1.6608	0.7829	0.833	0.9976	0.9815	1.988	0.8789	0.9658	2.6629	1.8873
174	1.1553	1.201	0.9554	0.8705	2.6348	1.8234	1.4947	1.0066	1.0602	2.3258	3.0445	1.802	1.0611	1.4477	2.4615	1.1686	0.9391	0.9635	2.6418	0.8709	1.2619	2.1366	1.801	0.9836	1.7606	1.0833	1.583	1.6101	1.243	1.1693	1.2267	1.0468	2.1103	2.6009	0.9164	0.8946	0.9512	1.0262	1.3358	1.5169	0.7639	0.8252	0.9788	0.9464	1.9602	0.8927	0.9806	2.6255	1.8653
176	1.1634	1.1376	0.9398	0.8902	2.4829	1.5291	1.4828	1.0004	1.0411	2.2941	3.0676	2.4333	1.0269	1.3155	2.6467	1.1663	0.9668	0.9434	2.5997	0.8691	1.288	2.1305	1.4498	0.9675	1.8641	1.1296	1.688	1.642	1.1797	1.1613	1.2837	1.0365	1.9691	2.6249	0.8896	0.8748	0.9869	1.0136	1.5048	1.397	0.7721	0.8329	0.9536	0.9523	1.9517	0.928	1.0144	2.6666	1.7696
178	1.1431	1.1757	0.9634	0.8931	2.5766	1.2603	1.55	1.0245	1.0398	2.2775	3.0617	3.1968	1.0637	1.2205	2.7414	1.2142	0.9584	0.9269	2.4846	0.8712	1.326	2.211	1.2166	0.9684	2.001	1.1482	1.8987	1.6489	1.2053	1.2581	1.2672	1.0708	1.9439	2.4048	0.8923	0.8556	0.9627	1.0683	1.6343	1.3571	0.7874	0.8092	0.927	0.9514	2.0181	0.9469	0.9622	2.6131	1.723
180	1.107	1.1679	0.9564	0.8951	2.4887	1.1531	1.6665	0.9954	1.0082	2.2875	3.1112	3.5986	1.2117	1.1606	2.6232	1.2592	0.9304	0.917	2.2977	0.8521	1.3279	2.2072	1.118	0.9223	2.1498	1.1617	2.0772	1.6336	1.2021	1.2888	1.2425	1.0223	1.8124	2.1696	0.8718	0.8672	0.9625	1.1669	1.8144	1.3118	0.7843	0.825	0.9659	0.9534	2.0673	0.955	0.9659	2.5602	1.7677
182	1.111	1.1912	0.9033	0.8942	2.5685	1.128	1.734	1.0176	0.9937	2.2332	3.104	3.4315	1.0284	1.1145	2.7622	1.5705	0.9075	0.908	2.1909	0.857	1.3067	2.0892	1.0139	0.9686	2.3929	1.206	2.3616	1.6833	1.2268	1.3025	1.2284	1.0791	1.7844	2.0666	0.8984	0.8476	0.992	1.2707	2.082	1.3521	0.7765	0.823	0.9489	0.9671	2.0763	1.0021	0.9709	2.4843	1.8004
184	1.126	1.1752	0.8933	0.8967	2.5396	1.0901	1.6817	1.0043	1.0469	2.2235	3.0077	3.0886	1.0392	1.1006	2.7114	1.9029	0.9081	0.9238	2.2455	0.8927	1.3673	1.9855	0.9929	0.9589	2.6521	1.2049	2.5224	1.7316	1.2536	1.3442	1.3204	1.1508	1.9261	1.8641	0.8923	0.8837	1.037	1.2685	2.3697	1.4218	0.7621	0.8265	0.9645	0.9713	2.0734	1.0647	0.9551	2.4935	1.7569
186	1.1586	1.183	0.9305	0.873	2.6021	0.9489	1.7359	0.9791	1.0148	2.165	2.8909	2.7688	1.0157	1.0966	2.7936	2.3952	0.8821	0.9359	2.3037	0.8879	1.3696	1.8883	0.993	1.0138	2.6561	1.2106	2.6238	1.7296	1.2555	1.4492	1.3192	1.1581	1.9437	1.6695	0.9106	0.8674	0.9786	1.3108	2.5661	1.5638	0.796	0.8042	0.9772	0.9681	1.9506	1.0396	0.9185	2.4844	1.8293
188	1.1624	1.2165	0.9231	0.873	2.5349	0.9229	1.7394	1.0056	1.031	2.2048	2.8569	2.4514	1.0537	1.0684	2.8184	2.7122	0.9166	0.9262	2.3506	0.8941	1.3698	1.9904	0.9863	1.01	2.4963	1.2448	2.5481	1.7233	1.2526	1.4981	1.4724	1.1927	1.923	1.5252	0.9372	0.8972	0.9541	1.5923	2.567	1.6544	0.7856	0.827	0.994	0.9552	1.8994	0.9443	0.9165	2.5261	1.8462
190	1.1673	1.2504	0.9206	0.8817	2.4456	0.9129	1.7252	1.0426	1.032	2.2216	2.8277	2.1737	1.0923	1.1429	2.6799	2.7152	0.8945	0.8957	2.3224	0.9048	1.4498	2.1076	0.9651	0.9979	2.3152	1.2281	2.3474	1.7029	1.2549	1.4843	1.5958	1.3284	2.0022	1.3836	0.9091	0.8883	0.9335	2.0535	2.5636	1.6004	0.8119	0.8413	1.0151	0.9524	1.812	0.9223	0.9285	2.551	1.793
192	1.2325	1.1925	0.9507	0.9163	2.4289	0.9027	1.6626	1.0079	1.0681	2.1658	2.8611	2.0513	1.1127	1.1495	2.5381	2.4047	0.87	0.9101	2.1601	0.9058	1.5415	2.1051	0.9686	0.9842	2.2646	1.2116	2.1948	1.7243	1.2304	1.5922	1.6748	1.3788	2.0039	1.3357	0.9083	0.8853	0.9486	2.5518	2.4226	1.7992	0.8244	0.8495	1.0338	0.9558	1.6867	0.9164	0.9528	2.5367	1.8674
194	1.245	1.1944	0.9613	0.9117	2.3979	0.8996	1.7441	1.0344	1.0623	2.159	2.8919	1.9376	1.3156	1.1825	2.3671	2.0499	0.9149	0.9185	2.2339	0.9153	1.7317	2.0778	0.9356	0.9955	2.2132	1.1786	1.9592	1.7184	1.2307	1.5362	1.6845	1.4816	2.0562	1.3329	0.8973	0.8833	0.9606	2.962	2.1985	1.9366	0.8245	0.8487	1.0292	0.9825	1.616	0.9361	1.0368	2.5743	1.9746
196	1.2383	1.2609	0.9153	0.9092	2.4722	0.8784	1.6494	1.0314	1.114	2.1553	2.8484	1.9624	1.2524	1.4189	2.2295	1.8971	0.8863	0.8973	2.3505	0.9229	1.9189	2.0517	0.945	0.9898	2.1163	1.1977	1.8362	1.7885	1.2697	1.6153	1.8395	1.9793	2.0867	1.2931	0.908	0.8762	0.9637	3.2102	1.9741	2.1446	0.8233	0.836	0.971	0.9995	1.5495	0.9512	1.0767	2.5837	2.0491
198	1.1646	1.2564	0.9248	0.9381	2.4897	0.8568	1.4564	1.0015	1.0795	2.1701	2.8656	1.9749	1.0683	1.7268	2.0456	1.6562	0.9029	0.914	2.3383	0.9929	2.3217	2.0416	0.9361	0.9628	2.0823	1.1957	1.7323	1.9012	1.3025	1.7977	2.1085	2.564	1.9409	1.2043	0.8768	0.8781	0.9385	3.464	1.8117	2.4756	0.8307	0.8469	0.9486	0.9748	1.5092	0.9395	1.0389	2.5547	2.2056
200	1.1556	1.2286	0.9315	0.9798	2.4499	0.8418	1.4135	1.0051	1.062	2.1147	2.8999	2.0108	1.0863	2.0857	2.082	1.6012	0.9413	0.9275	2.3586	1.0369	2.8813	2.1045	0.9576	0.9901	2.0033	1.1795	1.6413	1.9707	1.3449	1.9113	2.5172	3.0652	1.9207	1.1996	0.8668	0.8758	0.9716	3.4595	1.6136	2.5413	0.8889	0.8503	0.9462	0.9641	1.4904	0.9723	1.0122	2.4724	2.2945
202	1.2091	1.2096	0.9617	0.974	2.531	0.8415	1.3205	0.9987	1.119	2.0426	2.9046	2.1832	1.1178	2.165	2.0614	1.6343	0.891	0.9512	2.3473	1.0316	3.2053	2.2211	0.928	1.0262	1.9439	1.1973	1.5963	2.0442	1.4135	1.9978	2.6927	3.0926	1.8975	1.1909	0.8722	0.9013	0.974	3.2563	1.4467	2.4016	0.8817	0.8745	0.9505	0.9624	1.5206	1.0308	0.9869	2.528	2.2804
204	1.1811	1.1989	0.9153	0.9343	2.475	0.8908	1.311	0.9884	1.1329	2.0843	2.916	2.2732	1.367	1.9926	1.9653	1.663	0.8579	0.9341	2.4047	1.0441	3.3443	2.1519	0.9327	1.0474	1.9463	1.2243	1.4592	2.0556	1.4112	2.1735	2.794	2.7608	2.0092	1.2063	0.8413	0.9169	0.959	2.9492	1.3272	2.428	0.8348	0.8306	0.9679	0.9548	1.5117	0.9745	0.9446	2.3437	2.3163
206	1.19	1.2476	0.9389	0.935	2.5467	0.8883	1.2407	0.9882	1.0734	2.0905	2.9644	2.5246	1.1364	1.6568	1.8753	1.7495	0.859	0.9728	2.3195	0.9803	3.5379	2.035	0.8937	1.0302	1.929	1.2004	1.329	2.0935	1.4887	2.1968	2.677	2.4512	2.261	1.25	0.8814	0.9503	0.9457	2.6454	1.1672	2.4066	0.8529	0.8548	0.9447	0.9842	1.4657	0.9585	0.9365	2.3066	2.31
208	1.1654	1.2384	0.933	0.9261	2.5289	0.8396	1.1795	1.0079	1.1018	2.0949	2.8876	2.7248	1.0386	1.454	1.7792	1.8456	0.8789	0.9416	2.2713	0.961	3.7028	1.8935	0.9024	1.0264	1.957	1.1726	1.2599	2.1416	1.6321	2.2329	2.4098	2.0812	2.2533	1.1962	0.8682	0.9434	0.9475	2.3352	1.0447	2.4109	0.8428	0.8711	0.9776	1.0071	1.4409	0.9108	0.9241	2.3326	2.2974
210	1.1409	1.221	0.9352	0.9153	2.4565	0.8439	1.1914	1.0273	1.1107	2.2232	2.7931	2.8168	1.0377	1.3311	1.7499	1.8462	0.8772	0.9185	2.3089	0.9735	3.748	1.9326	0.9373	1.0355	1.8097	1.1771	1.26	2.2262	1.6992	2.5506	2.3019	1.7474	2.1112	1.1676	0.8797	0.9402	0.9217	2.15	0.9772	2.3683	0.8298	0.8578	1.0153	1.0364	1.4548	0.9158	0.9212	2.3811	2.3346
212	1.1704	1.197	0.9268	0.9538	2.4769	0.8708	1.1845	0.9875	1.1054	2.1965	2.723	2.9473	1.044	1.1708	1.6785	1.9006	0.8657	0.9314	2.2193	0.973	3.4467	1.8563	0.9277	0.9824	1.7361	1.1765	1.2371	2.3206	1.728	2.5169	2.1074	1.5055	1.9353	1.1502	0.8544	0.9396	0.9027	1.972	0.9533	2.1772	0.8107	0.8854	1.0453	1.0445	1.4892	0.8947	0.9503	2.4461	2.1635
214	1.1433	1.2362	0.9239	0.9553	2.3846	0.9204	1.2209	0.9875	1.1168	2.1722	2.6622	2.9044	1.0355	1.1582	1.765	1.9319	0.9079	0.9811	2.1679	0.9255	3.0069	1.8005	0.921	1.0131	1.6871	1.1826	1.2536	2.3097	1.7123	2.352	1.844	1.2895	1.8575	1.1175	0.8913	0.9459	0.886	1.7708	0.9439	2.0617	0.8615	0.9209	1.0913	1.0621	1.5114	0.9017	0.9574	2.4145	2.1018
216	1.1353	1.2301	0.9198	0.94	2.3622	0.9079	1.2453	0.9708	1.0864	2.0925	2.6664	2.8258	1.0292	1.1647	1.8485	1.863	0.8982	0.9742	2.2096	0.9124	2.5909	1.8579	0.9597	1.0237	1.6384	1.1998	1.2675	2.1792	1.8126	2.1081	1.5942	1.2124	1.8715	1.111	0.8765	0.9142	0.9507	1.6117	0.915	1.9062	0.8554	0.9119	1.1277	1.0515	1.52	0.9015	0.9252	2.3556	2.0636
218	1.1422	1.1826	0.9452	0.9187	2.3953	0.9133	1.2998	0.9852	1.119	2.0933	2.6279	2.674	1.0342	1.155	1.8819	1.9597	0.8841	0.9521	2.2003	0.8965	2.2903	1.8891	0.9507	1.0448	1.6213	1.2283	1.3154	2.0326	1.8887	1.9831	1.4702	1.153	1.9544	1.1117	0.8894	0.9158	0.9087	1.5006	0.9329	1.8285	0.8426	0.9316	1.0941	1.0269	1.5366	0.8942	0.9632	2.4166	1.9451
220	1.1433	1.2175	0.9543	0.9365	2.3712	0.9127	1.343	1.0207	1.1476	2.1149	2.6504	2.3739	1.0777	1.0748	1.8298	2.0275	0.9016	0.9295	2.2115	0.9028	2.2273	2.0079	0.9585	1.0168	1.6624	1.2303	1.2881	2.0222	1.843	1.9111	1.344	1.0899	2.0088	1.0826	0.9032	0.9573	0.9231	1.3323	0.9196	1.7625	0.8399	0.9479	1.2057	1.0528	1.6747	0.9294	0.9856	2.4214	1.9242
222	1.1321	1.1871	0.9614	0.9317	2.3376	0.9339	1.4451	1.0151	1.1854	2.0704	2.7183	2.1517	1.312	1.0457	1.8082	2.2242	0.9092	1.0198	2.296	0.911	1.9287	2.0417	0.9308	0.978	1.5979	1.2174	1.2518	1.9317	1.778	1.7425	1.1865	1.0052	1.8943	1.072	0.9037	0.9274	0.9285	1.1388	0.9225	1.6475	0.8239	0.9598	1.2742	1.0818	1.8001	0.8785	1.0701	2.4125	1.9306
224	1.134	1.1937	0.961	0.9268	2.2836	0.918	1.4991	1.0428	1.1802	2.1671	2.7468	1.8647	1.1659	1.0375	1.9104	2.2735	0.9138	1.0961	2.3361	0.8976	1.6641	2.0954	0.9547	0.9764	1.6798	1.2264	1.293	1.9267	1.6289	1.6609	1.1079	0.972	1.8128	1.0376	0.8995	0.9062	0.9239	1.0601	0.9179	1.5651	0.8107	0.9929	1.327	1.0872	1.8145	0.8908	1.0597	2.4049	1.8933
226	1.1225	1.2051	0.9564	0.9469	2.3256	0.9467	1.5349	1.0251	1.1862	2.0843	2.7031	1.7558	1.037	1.0332	2.158	2.1102	0.9482	1.0531	2.2311	0.8903	1.4894	2.0121	0.9839	1.0067	1.6852	1.2111	1.3989	1.8714	1.6317	1.6144	1.0419	0.9183	1.8295	1.1152	0.8706	0.9008	0.9294	1.0217	0.9237	1.6228	0.795	1.0135	1.4218	1.0612	1.831	0.9325	1.0193	2.3791	1.8773
228	1.0938	1.1542	0.9293	0.9356	2.3029	1.006	1.4911	1.0332	1.1277	2.1331	2.7557	1.5779	1.0417	1.153	2.3961	1.8815	0.9259	1.0031	2.2034	0.8674	1.3541	1.9774	0.9916	1.0634	1.6597	1.2351	1.4385	1.7835	1.575	1.6057	1.0111	0.9304	1.8068	1.1177	0.8575	0.9125	0.9307	0.9571	0.909	1.6125	0.8299	1.0972	1.497	0.9968	1.8567	0.9233	0.9974	2.3274	1.9332
230	1.0841	1.2098	0.9316	0.9167	2.2926	1.0009	1.4614	1.0527	1.1147	2.137	2.8289	1.5501	1.0652	1.1596	2.4038	1.6464	0.9075	0.9492	2.2488	0.901	1.2732	1.9744	1.0579	1.0601	1.728	1.2436	1.4832	1.7115	1.5255	1.554	1.0084	0.9119	1.8548	1.141	0.8637	0.9296	0.9536	0.9286	0.895	1.6997	0.8121	1.2566	1.5653	1.0039	1.9184	0.9919	0.9843	2.2965	1.878
232	1.0916	1.2692	0.947	0.898	2.2703	1.123	1.5023	1.0106	1.1279	2.1156	2.7887	1.4488	1.0381	1.2433	2.3186	1.4855	0.9489	0.9312	2.2254	0.8654	1.2459	2.0703	1.1062	1.0658	1.8102	1.2155	1.4975	1.7178	1.4518	1.4847	0.9569	0.9358	1.8471	1.0998	0.8773	0.9637	0.9194	0.889	0.9064	1.6763	0.8483	1.53	1.7096	0.9997	1.8942	1.0441	0.9648	2.3125	1.9219
234	1.0858	1.3125	0.9315	0.8949	2.235	1.1497	1.5236	1.0145	1.0904	2.0749	2.7782	1.3891	1.0563	1.4019	2.4606	1.3668	0.9434	0.9166	2.2653	0.8871	1.213	2.3164	1.1554	1.0811	1.8881	1.2386	1.5172	1.6916	1.4427	1.5082	0.9874	0.937	1.9291	1.1419	0.8539	0.9503	0.9401	0.9017	0.9267	1.6451	0.8148	2.017	1.9281	1.0275	1.7456	1.0701	0.9218	2.2902	1.9835
236	1.0902	1.4237	0.9484	0.9234	2.2046	1.2322	1.5658	1.0273	1.1205	2.0166	2.78	1.439	1.119	1.7092	2.5802	1.2514	0.9246	0.911	2.3041	0.8661	1.2275	2.3015	1.1627	1.0632	1.8868	1.299	1.5877	1.7375	1.3803	1.4717	0.9557	0.9339	1.9838	1.1633	0.8636	0.915	0.9197	0.9075	0.9476	1.6157	0.8275	2.68	2.204	1.0596	1.6879	1.0695	0.9533	2.2797	2.01
238	1.086	1.441	0.9617	0.9072	2.2432	1.4982	1.7051	1.0457	1.1491	2.0036	2.7331	1.3794	1.2892	1.9813	2.5567	1.201	0.9408	0.9126	2.3049	0.92	1.1901	2.185	1.1932	1.0722	1.7949	1.3466	1.6255	1.7372	1.3593	1.5425	1.004	0.9449	1.8534	1.1852	0.8952	0.9318	0.9192	0.8836	0.9707	1.6826	0.8329	3.1072	2.3948	1.0859	1.6466	1.1152	0.9277	2.267	1.9201
240	1.1135	1.4897	0.9301	0.9202	2.2419	1.897	1.9104	1.0645	1.1913	1.9754	2.746	1.3577	1.127	1.9951	2.3753	1.1979	0.9506	0.9215	2.2405	0.957	1.1815	2.1423	1.2274	1.0829	1.7789	1.3802	1.5797	1.7226	1.3808	1.5855	0.9961	0.9603	1.8005	1.1574	0.8585	0.9064	0.9424	0.9198	0.9685	1.6036	0.8171	3.2615	2.6415	1.0632	1.6431	1.1682	0.9262	2.3443	1.8991
242	1.1439	1.5363	0.9608	0.9537	2.2271	2.6389	2.1036	1.0671	1.1955	2.0136	2.712	1.365	1.0931	2.1511	2.281	1.17	0.9753	0.9227	2.1272	0.9386	1.1442	1.976	1.3009	1.1012	1.9379	1.4116	1.6785	1.6579	1.3433	1.6615	0.9791	0.8965	1.7247	1.1619	0.876	0.921	0.9304	0.8891	0.963	1.5669	0.8132	3.0321	2.5645	1.0963	1.5826	1.1219	0.9084	2.2108	1.8352
244	1.169	1.6719	1.0017	0.9564	2.1577	3.053	2.2159	1.0821	1.2249	2.0374	2.6337	1.3777	1.3464	1.9672	2.0386	1.1619	1.0117	0.9431	2.1963	0.9217	1.1512	1.9071	1.4724	1.1153	2.1663	1.4133	1.7008	1.6828	1.3209	1.648	0.9816	0.9099	1.7054	1.1359	0.8771	0.9308	0.932	0.8776	0.9535	1.5431	0.8146	2.6534	2.3749	1.0634	1.5587	1.047	0.9057	2.1879	1.7771
246	1.2246	1.8189	0.9761	0.9785	2.226	3.001	2.1783	1.0792	1.2175	1.9777	2.6144	1.358	1.3017	1.691	2.0065	1.2044	1.0878	0.9626	2.1435	0.9386	1.2006	1.8845	1.6996	1.134	2.413	1.3909	1.7162	1.652	1.2481	1.7146	0.9939	0.9425	1.7316	1.15	0.925	0.9255	0.9242	0.8519	0.9767	1.4368	0.8387	2.2095	2.2848	1.0755	1.4971	1.053	0.9215	2.1837	1.7582
248	1.2513	1.993	0.9953	1.002	2.2654	2.6104	1.977	1.0583	1.2792	2.0122	2.592	1.3753	1.2123	1.4186	1.9051	1.2303	1.0485	0.9201	2.1182	0.9386	1.1724	1.8593	2.46	1.1403	2.6788	1.3972	1.8023	1.675	1.2704	1.6989	1.04	0.9382	1.7095	1.1915	0.8869	0.9065	0.9455	0.8622	1.0166	1.3999	0.8207	1.8861	2.1434	1.0794	1.4749	1.0172	0.9417	2.1839	1.7247
250	1.2087	2.2986	0.9728	0.9968	2.2496	2.1168	1.7397	1.0485	1.467	2.0608	2.5393	1.399	1.1721	1.278	1.8308	1.3661	0.9333	0.9389	2.1306	0.9682	1.1702	1.8147	3.1143	1.1168	2.7877	1.3943	1.7282	1.6903	1.2642	1.7766	1.0483	0.959	1.6369	1.2374	0.9143	0.9302	0.9693	0.8713	1.0483	1.4913	0.8298	1.6014	1.9977	1.0624	1.5139	1.0042	1.0022	2.0826	1.7443
252	1.2269	2.5155	0.9741	0.9876	2.2012	1.6911	1.5829	1.0739	1.6564	2.0205	2.6177	1.5141	1.1549	1.3134	1.7994	1.47	0.9831	0.9304	2.1185	0.9682	1.1711	1.8094	3.3546	1.1654	2.6784	1.4579	1.7207	1.6934	1.2297	1.8966	1.0444	0.9179	1.6411	1.3068	0.9294	0.9642	0.9424	0.8881	1.0753	1.5559	0.8324	1.384	1.7492	1.0766	1.482	0.9858	1.0585	2.057	1.821
254	1.2158	2.6717	0.9596	0.984	2.1745	1.443	1.483	1.0541	1.943	2.0152	2.6734	1.6429	1.147	1.3646	1.812	1.5822	0.9136	0.9316	2.0114	0.9909	1.1237	1.8586	3.274	1.2335	2.5257	1.4587	1.7187	1.7575	1.2126	2.1548	1.0771	0.993	1.6482	1.2718	0.8956	0.9736	0.9142	0.8691	1.0687	1.6418	0.8268	1.2033	1.588	1.0806	1.4564	0.9746	1.0651	2.1326	1.9196
256	1.2711	2.8227	0.9688	0.9576	2.1736	1.2464	1.537	1.0671	2.387	1.9589	2.7017	1.7067	1.2526	1.3096	1.965	1.7439	0.893	0.9159	1.9385	0.9776	1.1599	1.9399	2.9379	1.2682	2.4087	1.4801	1.7841	1.7295	1.1788	2.2148	1.0695	1.025	1.8814	1.2496	0.8853	0.9586	0.9171	0.9028	1.058	1.6697	0.8608	1.0667	1.3952	1.0748	1.447	0.9678	1.0328	2.1475	2.0116
258	1.2374	2.9225	0.9979	1.0278	2.1036	1.1292	1.4981	1.0502	2.6214	1.9708	2.6964	1.9131	1.3295	1.4077	2.0548	1.7479	0.9344	0.9019	1.9418	0.9875	1.1528	1.9529	2.4661	1.2893	2.241	1.4595	1.7768	1.7229	1.1404	2.3083	1.0827	1.047	1.892	1.2086	0.9078	0.9223	0.9361	0.9192	1.0731	1.757	0.8829	0.9535	1.2436	1.0697	1.4578	0.9891	0.9914	2.1462	1.9252
260	1.2121	2.7767	0.9809	0.9984	2.0865	1.082	1.5144	1.1075	2.5897	1.8873	2.6302	2.5224	1.2872	1.2977	2.1072	1.8178	0.8694	0.9117	1.8973	0.9858	1.1876	1.773	1.8452	1.3404	2.068	1.3788	1.7914	1.7588	1.1922	2.4087	1.1168	1.045	1.9689	1.2365	0.9004	0.9411	0.976	0.9266	1.0662	1.7669	0.8748	0.9364	1.1727	1.0573	1.466	1.0038	1.0029	2.106	1.9898
262	1.2245	2.6737	0.9808	0.9882	1.9927	0.9919	1.4012	1.0748	2.4173	1.9212	2.5459	3.1524	1.1106	1.3328	2.2189	1.8728	0.9107	0.9143	1.9029	0.9556	1.1751	1.6424	1.4766	1.4605	1.877	1.3918	1.8729	1.6718	1.2156	2.2606	1.0728	0.9921	2.0073	1.2372	0.9137	0.9385	0.9599	0.9299	1.0909	1.741	0.8465	0.8544	1.0644	1.0619	1.4144	0.9964	0.9749	2.0704	2.0158
264	1.2478	2.4679	0.9765	0.9882	2.0434	0.9894	1.3491	1.0538	2.1582	1.9259	2.4906	3.368	1.0959	1.2835	2.3899	1.8683	0.9021	0.8746	1.9749	0.9812	1.2438	1.6268	1.2574	1.4963	1.7403	1.4093	1.8797	1.7044	1.2675	1.9996	1.1067	1.0295	1.9743	1.2729	0.8891	0.9365	0.9744	0.9728	1.1194	1.697	0.8168	0.8519	1.0105	1.0354	1.3934	0.9838	0.9601	2.0742	2.036
266	1.1936	2.5271	1.0148	0.9749	2.0501	0.9657	1.3645	1.0552	1.9682	1.9712	2.4703	3.2372	1.1909	1.3114	2.3108	1.8263	0.8916	0.904	1.9712	0.9809	1.2306	1.5959	1.2013	1.6943	1.7011	1.412	1.9389	1.6995	1.3126	1.8825	1.1047	1.044	1.9	1.3141	0.9065	0.9767	0.9547	0.9686	1.1686	1.7962	0.8238	0.8516	0.9605	0.9918	1.375	1.0133	0.9519	2.0732	2.1104
268	1.2165	2.4563	1.0008	1.0076	2.0282	0.9603	1.4542	1.0604	1.7462	1.969	2.5367	2.9013	1.2757	1.3942	2.334	1.7503	0.9229	0.8877	1.9794	0.9903	1.2949	1.5869	1.1443	1.9237	1.6278	1.3857	1.8429	1.6712	1.333	1.6941	1.1233	1.0387	1.7087	1.3736	0.894	0.954	0.9659	0.9369	1.3628	1.7384	0.8139	0.8408	0.9319	0.9923	1.4071	0.9806	0.9569	2.1041	2.1102
270	1.2181	2.2418	1.0994	0.9883	2.0824	0.8905	1.4906	1.0611	1.5214	1.8884	2.5224	2.635	1.1079	1.5342	2.4635	1.6375	0.8997	0.8808	1.9328	1.0148	1.3546	1.5889	1.0619	2.2012	1.5526	1.405	1.8321	1.7495	1.3291	1.599	1.1343	1.0453	1.6598	1.5924	0.8832	0.9775	0.986	0.988	1.4517	1.6846	0.8215	0.8346	0.8783	0.9563	1.4888	0.935	0.9591	2.1508	2.098
272	1.1604	2.0623	1.0822	0.9814	2.0252	0.9035	1.5242	1.0423	1.2908	1.8887	2.4324	2.4906	1.0501	1.7129	2.3017	1.5569	0.8899	0.8983	1.9037	0.9769	1.5143	1.5185	1.0236	2.3614	1.4756	1.4407	1.6707	1.7771	1.3332	1.5211	1.108	1.01	1.7419	1.7156	0.9308	1.0334	0.9629	1.0112	1.6253	1.7267	0.8234	0.8381	0.91	0.9595	1.5603	0.9431	0.957	2.09	2.0405
274	1.1289	1.9054	1.0631	0.989	2.0111	0.9079	1.6252	1.057	1.1388	1.8927	2.387	2.3466	1.043	1.833	2.1729	1.4714	0.8901	0.9097	1.8942	1.0156	1.8311	1.5697	1.0366	2.5817	1.4775	1.4225	1.5672	1.7882	1.389	1.481	1.144	0.997	1.8608	1.9339	0.9034	0.9987	0.9838	1.0624	2.0565	1.6619	0.8913	0.8348	0.9285	0.9921	1.5972	0.9542	1.0101	2.1417	2.047
276	1.167	1.8029	1.0578	1.0081	2.1515	0.9164	1.7913	1.0516	1.1041	1.8898	2.34	2.1113	1.0956	1.8055	2.064	1.3875	0.8735	0.9181	1.8934	1.0012	2.3537	1.7195	1.0273	2.6934	1.4821	1.412	1.4681	1.8349	1.3878	1.496	1.1369	1.0212	1.9417	2.1891	0.9231	1.0323	1.0182	1.0951	2.6784	1.7239	0.859	0.8464	0.9514	0.9687	1.715	0.9611	1.1131	2.1261	1.9592
278	1.2311	1.6575	1.049	0.9713	2.2205	0.9108	1.7732	1.0926	1.0469	1.8257	2.3445	2.0081	1.0847	1.7276	1.9837	1.4252	0.9255	0.9373	1.9096	0.9909	2.5712	1.8711	1.0284	2.5722	1.4887	1.3728	1.4034	1.9267	1.4275	1.4967	1.1546	1.0583	1.8912	2.5322	0.9138	1.0286	1.0578	1.0925	2.9957	1.7432	0.8814	0.8491	0.9271	0.9559	1.7499	0.9426	1.1458	2.1116	1.8882
280	1.3179	1.4593	1.0691	1.0095	2.1511	0.9413	1.7036	1.0983	1.021	1.8376	2.3416	1.8726	1.2899	1.7164	1.9294	1.3525	0.9123	0.9219	1.9184	1.0219	2.687	2.0196	1.034	2.3585	1.4765	1.3463	1.3468	1.8657	1.4429	1.4757	1.1949	1.0956	1.7895	2.7544	0.9085	1.0112	1.08	1.1281	3.0782	1.6928	0.8384	0.834	0.9387	0.9438	1.7098	0.9642	1.1409	2.0806	1.894
282	1.2906	1.4218	1.0729	0.9825	2.1873	0.9709	1.6128	1.0763	1.021	1.808	2.349	1.7393	1.2166	1.7576	2.0038	1.3733	0.8798	0.931	1.8824	0.9815	2.5746	2.014	1.0278	2.2273	1.487	1.3483	1.3389	1.8672	1.4883	1.4503	1.2587	1.0474	1.7741	3.0545	0.9095	1.0564	1.0607	1.1238	2.9057	1.6943	0.8393	0.8488	0.9591	0.9381	1.6052	0.9548	1.1511	2.0519	1.9239
284	1.2733	1.3197	1.0722	1.0016	2.1141	0.9919	1.6133	1.1052	1.0098	1.7497	2.3844	1.5943	1.1315	1.589	2.0255	1.3769	0.9138	0.9067	1.87	1.0154	2.3094	2.0792	1.0525	2.1037	1.4882	1.4043	1.3232	1.8664	1.5112	1.4935	1.2737	1.0374	1.7294	3.027	0.8819	1.0928	1.0568	1.0842	2.5792	1.6421	0.8462	0.8401	0.9475	0.9117	1.517	0.9693	1.1274	2.124	1.9081
286	1.2304	1.2365	1.0546	0.9844	2.0248	1.0596	1.5238	1.0693	1.0225	1.7618	2.3913	1.5219	1.1777	1.5142	1.9777	1.3813	0.9335	0.9249	1.9621	0.9975	1.9009	2.0217	1.0522	2.0873	1.4697	1.3939	1.2682	1.781	1.6635	1.5653	1.331	1.054	1.7469	3.073	0.8666	1.1593	1.0127	1.0532	2.3327	1.5481	0.8613	0.8233	0.9455	0.9195	1.459	0.9626	1.0991	2.1068	1.8817
288	1.1906	1.2237	1.0455	0.9978	2.0497	1.0677	1.5791	1.1061	1.0244	1.7182	2.4513	1.4096	1.2599	1.5262	1.8805	1.3443	0.9244	0.9073	1.949	0.9676	1.6591	1.9029	1.0302	2.0689	1.5535	1.4524	1.2575	1.7029	1.7152	1.6125	1.4045	1.0745	1.7892	3.0079	0.8931	1.2087	1.0409	1.0441	2.0079	1.4706	0.8432	0.8341	0.9387	0.9126	1.3718	0.9595	1.1053	2.0989	1.8647
290	1.1354	1.2023	1.059	0.9824	2.0764	1.1667	1.5669	1.1049	1.0108	1.7698	2.3737	1.3303	1.3447	1.5557	1.772	1.4134	0.9166	0.8944	1.8966	0.9716	1.5089	1.78	1.0063	1.9384	1.5813	1.4946	1.2422	1.5996	1.662	1.6337	1.4478	1.0664	1.8542	3.0246	0.8848	1.3674	1.0277	1.02	1.6651	1.5342	0.8595	0.8345	1.0048	0.9204	1.3416	0.9637	1.0694	2.1015	1.9095
292	1.1346	1.1295	1.0198	1.0117	1.9923	1.2465	1.5643	1.0886	1.0204	1.8167	2.3296	1.2788	1.277	1.639	1.666	1.4505	0.9389	0.9281	1.8826	0.9633	1.3731	1.7548	1.0717	1.7638	1.7003	1.4838	1.2149	1.5366	1.6231	1.6109	1.55	1.0911	1.8447	2.9158	0.9137	1.7688	1.0264	1.008	1.4541	1.4259	0.825	0.8388	0.9737	0.9143	1.356	0.9675	1.1012	2.1393	1.9162
294	1.115	1.1492	1.0667	1.0479	2.0961	1.5589	1.5601	1.0906	1.0209	1.8043	2.3345	1.2652	1.3228	1.5306	1.6769	1.4764	0.9495	0.9337	1.9014	0.9516	1.2376	1.6936	1.0575	1.7555	1.8522	1.4754	1.2336	1.5022	1.709	1.7061	1.5199	1.0328	1.8804	2.5991	0.9181	2.6862	1.0376	0.9876	1.2701	1.4018	0.8241	0.8404	0.9623	0.9381	1.3166	1.0104	1.0742	2.129	1.9852
296	1.0953	1.1385	1.14	1.0634	2.0501	2.1597	1.5553	1.0902	1.0734	1.8664	2.343	1.3102	1.2972	1.5278	1.7411	1.5671	0.9562	0.9658	1.8366	0.9278	1.1509	1.7018	1.0964	1.7062	2.0201	1.4846	1.2568	1.4459	1.778	1.7154	1.6789	1.0392	1.9471	2.2745	0.921	3.4863	1.0234	1.026	1.168	1.3563	0.8208	0.8266	0.9994	0.9434	1.279	0.9861	1.0477	2.0738	1.993
298	1.067	1.1563	1.2103	1.0518	2.0058	2.7339	1.6099	1.072	1.0577	1.8519	2.3399	1.3353	1.3763	1.4723	1.7644	1.6757	1.0343	0.9563	1.8084	0.916	1.11	1.7162	1.174	1.6605	2.067	1.4959	1.233	1.4296	1.8759	1.7343	2.0267	1.0007	1.8901	1.9633	0.9357	3.7277	1.0216	0.9825	1.1085	1.2911	0.8339	0.8436	1.0071	0.9815	1.3021	0.9881	1.015	2.1145	2.0335
300	1.0716	1.1293	1.2274	1.0644	1.9341	2.8409	1.5225	1.0582	1.0305	1.8442	2.3582	1.3058	1.5561	1.3992	1.8131	1.7822	1.0793	0.9509	1.8519	0.9258	1.0711	1.6819	1.1596	1.5685	2.1589	1.4156	1.227	1.4439	1.8348	1.7127	2.5859	1.0922	1.7825	1.8008	0.9379	3.4904	1.0007	0.9751	1.0794	1.2491	0.8561	0.8673	1.0316	0.9469	1.3223	0.9881	1.0469	2.1269	2.0363
Jaw1 IE
Time (s)	Cell#1	Cell#2	Cell#3	Cell#4	Cell#5	Cell#6	Cell#7	Cell#8	Cell#9	Cell#10	Cell#11	Cell#12	Cell#13	Cell#14	Cell#15	Cell#16	Cell#17	Cell#18	Cell#19	Cell#20	Cell#21	Cell#22	Cell#23	Cell#24	Cell#25	Cell#26	Cell#27	Cell#28	Cell#29	Cell#30	Cell#31	Cell#32	Cell#33	Cell#34	Cell#35	Cell#36	Cell#37	Cell#38	Cell#39	Cell#40	Cell#41	Cell#42	Cell#43	Cell#44	Cell#45	Cell#46	Cell#47	Cell#48	Cell#49
0	1	1	1	1	1	1	1	1	1	1	1	1	1	1	1	1	1	1	1	1	1	1	1	1	1	1	1	1	1	1	1	1	1	1	1	1	1	1	1	1	1	1	1	1	1	1	1	1	1
2	0.9779	0.9831	0.9831	1.018	1.0047	0.9474	0.9822	0.9743	1.0115	0.9643	0.984	1.0042	0.9491	0.9982	0.9596	0.9923	1.0033	1.0035	0.993	0.9875	0.9756	0.9997	1.0027	0.9951	1.0081	0.9817	1.0468	0.9939	1.002	0.9911	1.0248	0.9724	0.9804	1.0348	0.9755	0.9954	0.9834	0.9605	0.9982	1.0146	1.0021	1.0219	0.9979	0.9756	0.975	0.9726	0.9854	0.9898	0.9559
4	1.0102	1.0057	1.0057	1.0249	0.9814	0.9784	0.9956	1.0012	1.0358	0.9755	0.9883	1.0118	0.9805	0.9748	0.9561	1.0084	1.0117	0.9853	0.9646	0.9896	0.9448	1.0012	0.9698	0.9871	1.0233	0.9616	1.0129	0.9948	1.0039	0.992	1.0161	0.9852	0.9754	1.0099	0.9836	0.974	0.9808	0.9862	0.9878	1.0408	1.0027	1.0204	1.0164	0.9747	0.9856	0.9788	0.9676	0.9969	0.9803
6	0.9662	0.991	0.991	0.9795	0.9764	1.0042	1.0103	0.9885	1.0585	0.9948	0.9705	0.995	0.9745	1.0046	0.9211	1.0202	0.9993	1.0055	0.9973	1.0003	0.9476	0.9935	0.9503	1.0358	1.0276	0.9847	1.0065	0.9946	1.0087	1.0029	1.0187	1.0155	0.9589	1.014	0.9878	1.0202	0.9818	0.9821	0.9727	1.0387	0.978	0.9778	1.0108	0.999	0.9697	0.9633	0.985	0.9803	0.9867
8	0.9653	1.0139	1.0139	1.0069	1.0048	1.0181	0.9855	1.0297	1.0243	0.9958	0.9494	0.988	0.9699	0.995	0.946	0.997	0.9971	0.998	1.0159	1.0224	0.9789	1.0252	0.9537	1.0266	1.0266	0.982	1.0179	0.9775	1.0016	1.0179	1.0295	1	0.9686	1.0041	1.0341	1.0258	0.9925	0.9608	0.9898	1.0186	1.0004	0.9893	1.0015	0.9978	0.9627	0.9635	0.9914	1.0037	0.9796
10	0.9443	0.9598	0.9598	0.9785	0.9595	1.0028	0.9934	0.9881	1.0269	0.9941	0.9588	1.0152	0.9511	1.0219	1.0227	1.0073	0.9706	0.988	0.982	0.9841	0.9747	1.0098	0.9522	1.0279	0.983	1.063	1.0841	0.9743	0.9531	1.1749	1.0292	1.0076	1.3799	1.0282	0.9734	0.9855	0.9655	0.9499	0.9806	0.9991	1.0108	1.0008	1.0232	0.9886	0.957	0.942	0.9467	1.0016	0.9639
12	7.6865	6.2213	6.2213	5.0474	6.2781	5.9329	1.638	6.476	2.2557	3.0984	6.1169	5.2399	5.2879	4.6558	5.9054	7.1465	4.3087	3.6137	6.1677	5.9543	1.7585	5.7121	1.5445	7.197	6.7632	7.5861	7.7111	5.7996	5.6529	7.5375	7.4751	6.536	6.9938	6.9053	5.5824	6.3761	1.8615	1.395	1.8644	2.9613	1.6369	1.5915	5.2482	4.8479	5.0229	1.552	5.7525	1.7002	6.0479
14	8.3743	6.4236	6.4236	6.1373	6.479	6.5953	7.1567	6.7951	7.3079	7.0567	7.0956	7.4865	6.7739	5.7321	7.1054	7.7658	8.4006	6.9594	7.5823	8.5044	5.5228	5.984	5.2541	7.2109	7.5628	7.3323	7.9404	5.7044	6.7262	7.2944	7.1806	7.0759	6.8011	7.2828	7.6698	6.8038	6.6837	5.123	6.4145	6.453	5.6994	5.7276	7.1488	7.0177	6.9446	6.0352	6.4579	6.1369	6.9006
16	7.9304	6.0506	6.0506	5.8038	6.1033	6.1633	7.0738	6.3761	6.8401	6.7014	6.6572	7.0146	6.2106	5.4187	6.7225	7.2742	8.1024	6.5858	7.0703	7.9626	5.8286	5.522	5.8826	6.5675	6.9958	6.6365	7.3824	5.253	6.2668	6.6701	6.3118	6.6335	6.2061	6.8676	6.7931	6.4358	6.8315	5.7367	6.329	6.3843	5.7086	5.7149	6.6958	6.5975	6.2584	6.7451	5.909	6.6112	6.4262
18	7.2655	5.4618	5.4618	5.2072	5.5362	5.5983	6.4377	5.8306	5.8451	5.9611	6.1287	6.2561	5.3926	4.9613	6.1791	6.5413	7.1396	6.0618	6.3892	7.2158	5.2195	5.0719	5.3354	5.7051	6.2207	5.9047	6.6208	4.7046	5.789	6.2164	5.3969	6.0509	5.7725	6.3393	5.9302	5.8698	6.3823	5.2624	5.8097	5.8132	5.156	5.1884	6.0878	6.0542	5.4675	6.2302	5.1426	6.1692	6.0818
20	6.6417	4.9726	4.9726	4.6339	5.0731	5.0191	5.6004	5.4379	4.8749	5.195	5.7291	5.5887	4.8732	4.432	5.6667	5.7722	5.7185	5.5624	5.7427	6.347	4.4079	4.7129	4.6028	4.9633	5.4267	5.6382	6.0199	4.3288	5.3668	5.8553	4.6274	5.6328	5.4029	5.9504	5.4699	5.4516	5.8728	4.7537	5.171	5.1063	4.514	4.6701	5.5762	5.5121	4.6484	5.7	4.5556	5.7482	5.781
22	6.1159	4.782	4.782	4.1017	4.7686	4.4554	4.8281	5.1646	3.9969	4.6357	5.4505	5.1072	4.4564	4.0057	5.323	5.1006	4.1757	5.1913	5.1949	5.6613	3.5838	4.5143	3.7876	4.5846	4.6986	5.5414	5.9226	4.145	4.975	5.6001	4.2174	5.2595	5.153	5.6482	5.5213	5.0067	5.3221	4.2333	4.7091	4.4816	3.855	4.2241	5.1045	5.0193	3.9224	5.1148	4.0225	5.3161	5.4535
24	5.7297	4.7647	4.7647	3.9887	4.4251	3.8589	4.1753	4.9881	3.5522	4.2	5.2291	4.8927	4.4284	3.7331	5.1329	4.7115	3.1022	5.0239	5.0157	5.1633	2.9754	4.4988	3.1377	4.555	4.3833	5.3919	6.0381	4.1113	4.8205	5.5268	4.2573	4.9436	5.0725	5.5395	5.6529	4.6853	4.8613	4.0097	4.3533	3.9246	3.1453	3.8801	4.8241	4.7301	3.3807	4.7844	3.7726	4.8774	5.3314
26	5.3075	4.764	4.764	4.1009	4.4316	3.4599	3.7014	4.9628	3.5056	4.3394	5.0535	4.6651	4.4893	3.6098	5.1233	4.3852	2.4993	4.996	4.716	4.9023	2.547	4.5387	2.8827	4.8848	4.4084	5.3526	6.1925	3.9063	4.7103	5.3497	4.288	4.9821	5.0071	5.4476	5.5263	4.4061	4.5139	3.9098	4.2039	3.5745	2.6124	3.6191	4.7056	4.7061	3.2187	4.6392	3.78	4.6213	5.155
28	5.0661	4.7328	4.7328	4.0307	4.4852	3.2152	3.6343	4.8278	3.9204	4.9286	4.9949	4.6619	4.587	3.7815	5.1511	4.2975	2.2551	5.1224	4.6305	5.0263	2.337	4.4335	2.7921	5.208	4.702	5.2143	6.2237	3.7424	4.7396	5.2872	4.4095	4.9567	4.8546	5.4547	5.3244	4.282	4.3652	4.0018	4.1513	3.459	2.3077	3.5491	4.713	4.6879	3.1785	4.8933	4.184	4.4645	5.1777
30	5.0295	4.7388	4.7388	3.949	4.5627	3.2081	3.9122	4.8899	4.3824	5.0047	4.8653	4.8119	4.6284	4.0103	5.1855	4.191	2.1241	5.0496	4.5357	5.3217	2.2315	4.3749	2.8482	5.095	4.8966	5.0597	6.1395	3.6121	4.7407	5.3104	4.5389	4.9028	4.7661	5.4532	5.1411	4.3337	4.3604	3.9361	4.3038	3.5111	2.1765	3.7179	4.8348	4.7817	3.4298	5.0678	4.5547	4.4187	5.1129
32	5.0395	4.6118	4.6118	3.6677	4.4661	3.6893	4.48	4.7922	4.5433	4.6509	4.7659	4.6705	4.6141	3.9698	5.1146	4.1496	2.0688	4.9071	4.5371	5.5283	2.1902	4.1424	3.2678	4.6283	4.8354	4.8984	5.9488	3.2731	4.6971	5.1718	4.3141	4.9229	4.6976	5.3435	4.9627	4.4851	4.3996	3.8693	4.4326	3.929	2.1656	3.9362	4.739	4.7934	3.7972	4.9386	4.6186	4.4491	5.1098
34	5.1534	4.4992	4.4992	3.3953	4.252	4.2688	4.7929	4.6097	4.4491	3.9983	4.5321	4.5483	4.2681	3.7808	5.0148	4.2119	1.9987	4.7519	4.5451	5.5194	2.4255	4.0142	3.5459	4.158	4.5655	4.6943	5.84	3.1327	4.481	4.9825	4.1706	4.8965	4.6863	5.3274	4.934	4.4364	4.4415	3.8479	4.3169	4.238	2.1872	3.927	4.4435	4.4984	4.0209	4.6691	4.2589	4.4122	4.9595
36	5.0382	4.4082	4.4082	3.4485	4.1596	4.4771	4.693	4.3423	4.2093	3.4989	4.3466	4.539	3.9939	3.5601	4.8774	4.1647	1.9452	4.5909	4.536	5.4506	3.093	3.9339	3.4134	4.0343	4.217	4.7699	5.8075	3.1266	4.348	4.8775	3.9291	4.7552	4.5967	5.211	5.0646	4.3456	4.4319	3.9001	4.1514	4.0894	2.3484	3.7421	4.1527	4.171	3.8937	4.3351	3.6757	4.4187	4.9358
38	4.8128	4.2545	4.2545	3.5992	4.0616	4.2096	4.2708	4.2012	3.7974	3.2501	4.2387	4.347	3.8015	3.4054	4.7996	4.0626	1.9347	4.5441	4.2795	5.208	4.0204	3.9102	3.0724	4.1078	3.9679	4.9292	5.6397	3.274	4.3046	4.8686	3.7327	4.4698	4.4268	5.0149	5.3116	4.3157	4.3	3.8223	3.964	3.797	2.6319	3.5176	3.9293	3.8598	3.5649	4.1205	3.0924	4.2372	4.6838
40	4.6745	4.2704	4.2704	3.7126	3.8411	3.6798	3.6806	4.143	3.3762	3.3112	4.2146	4.146	3.8324	3.2613	4.6823	3.7643	1.884	4.4119	4.1959	4.7514	3.7675	3.9794	2.728	4.3027	4.0049	4.8947	5.8831	3.4562	4.376	4.8427	3.6748	4.449	4.4711	4.9088	5.2201	4.13	4.1708	3.6769	3.9039	3.6202	2.9016	3.4295	3.8769	3.9392	3.2256	4.2111	2.7142	4.1004	4.6318
42	4.7208	4.2639	4.2639	3.6281	4.0347	3.2162	3.114	4.291	3.2366	3.5543	4.2268	3.8681	3.8179	3.1155	4.7425	3.5356	1.8491	4.3346	4.2197	4.2373	3.2664	3.9987	2.3867	4.3974	4.147	4.9686	6.2195	3.4366	4.3889	4.9134	3.8387	4.4551	4.524	4.8084	5.1646	4.0969	4.0629	3.4138	3.8592	3.193	2.9915	3.357	4.1079	4.0347	2.9239	4.3299	2.5407	3.9725	4.5553
44	4.7851	4.3127	4.3127	3.3319	4.1839	2.7379	2.6745	4.3608	3.0694	3.9907	4.2536	3.7891	3.9575	3.0308	4.7949	3.6777	1.9209	4.5297	4.13	4.1146	2.5562	4.0055	2.0447	4.4522	4.3261	4.9179	6.2881	3.1281	4.526	5.1018	3.9571	4.5147	4.4944	4.8603	5.0667	4.2239	3.9843	3.2737	3.8364	2.9313	3.1162	3.2845	4.3308	4.3454	2.6898	4.2225	2.9601	4.0024	4.5429
46	4.7481	4.4955	4.4955	3.0364	4.1253	2.536	2.1896	4.2629	2.8323	4.0002	4.3445	3.9193	3.9088	3.0355	4.7311	3.7484	1.8834	4.5266	4.0877	4.1912	1.8898	4.0008	1.7188	4.1289	4.2349	4.7357	6.027	2.8326	4.4467	5.0241	3.698	4.59	4.49	4.8492	4.9465	4.3145	3.7745	3.2206	3.7488	2.557	3.0237	3.1812	4.2813	4.2533	2.4732	3.9752	3.6536	3.9224	4.5743
48	4.5766	4.4443	4.4443	2.8612	4.0376	2.8064	1.8694	4.0748	2.7969	3.7405	4.2549	4.0123	3.5929	3.147	4.7972	3.575	1.8532	4.3736	3.9751	4.4792	1.4846	4.0365	1.5742	3.8785	3.9962	4.7154	6.0879	2.8944	4.2825	4.7264	3.4541	4.4143	4.4348	4.7959	5.1434	4.3726	3.6829	3.1772	3.7495	2.1816	2.9461	3.2978	4.0408	4.0249	2.2428	3.8382	4.3079	4.0113	4.5368
50	4.3477	4.237	4.237	3.2108	3.9	3.5708	1.7057	4.1039	2.767	3.6256	4.1939	3.8385	3.4812	3.2945	4.8411	3.4595	1.7935	4.3054	3.9169	4.7684	1.3213	3.9145	1.4018	3.9204	3.7821	4.9675	6.0901	3.1917	4.174	4.7033	3.3804	4.2601	4.4127	4.8558	5.1754	4.3026	3.5882	3.128	3.6889	2.2581	2.5991	3.3431	3.812	3.7598	2.1262	3.9372	4.2024	3.9379	4.4377
52	4.341	3.9963	3.9963	3.497	3.7898	4.1082	1.5889	4.1803	2.6444	3.2807	4.0624	3.5946	3.4641	3.3921	4.8477	3.4604	1.7984	4.2501	3.8529	5.0332	1.295	3.789	1.2661	4.0662	3.718	4.8654	6.0962	3.2857	4.134	4.7609	3.6316	4.3583	4.4982	4.7037	5.0762	4.06	3.5744	3.1479	3.564	2.2538	2.3268	3.2917	3.8409	3.7868	2.1506	3.7972	3.6601	3.7169	4.5557
54	4.4381	3.9922	3.9922	3.4337	3.8001	4.0533	1.4463	4.1582	2.6055	3.0208	3.9417	3.373	3.5602	3.3814	4.7354	3.593	1.8757	4.2381	3.785	4.9546	1.2541	3.8784	1.2617	3.9383	3.838	4.8616	6.0119	3.208	4.172	4.7067	3.9468	4.255	4.4824	4.7033	5.0141	3.8436	3.5748	3.1758	3.3461	2.2	2.1351	3.085	3.8587	3.7976	2.4088	3.6674	2.9726	3.5595	4.5514
56	4.4581	4.1367	4.1367	3.2664	3.5832	3.5787	1.4125	4.0914	2.6396	2.8684	3.9056	3.6053	3.5484	3.2191	4.6803	3.542	1.9567	4.3583	3.7265	4.643	1.2505	3.8659	1.2285	3.9065	3.9473	4.8276	6.0744	3.0184	4.2629	4.7585	4.0355	4.2163	4.3547	4.4563	5.0775	3.5907	3.4256	3.1895	3.2076	2.2093	1.8796	2.9854	3.7504	3.6723	2.7451	3.754	2.3093	3.4452	4.5864
58	4.2779	4.2829	4.2829	3.1565	3.6939	3.0274	1.3831	3.9373	2.5816	2.8341	3.8556	3.8124	3.2989	3.1162	4.6002	3.4357	1.9807	4.4042	3.5302	4.5491	1.2074	3.8052	1.1456	3.7588	4.1018	4.5426	5.7989	2.7976	4.2095	4.7097	3.8368	4.1113	4.2258	4.2089	4.9671	3.5507	3.399	3.1091	3.168	2.2441	1.6495	2.8589	3.6772	3.6219	2.8263	3.7622	1.8056	3.3021	4.4805
60	4.1899	4.359	4.359	3.2346	3.848	2.6695	1.3535	3.7666	2.6496	2.8434	3.8706	3.7719	3.2643	2.9297	4.4689	3.5046	2.0711	4.2545	3.4888	4.3519	1.2028	3.7547	1.1505	3.7498	4.0118	4.4336	5.6996	2.7391	4.1037	4.668	3.4999	4.0725	4.241	4.3298	5.0359	3.5907	3.3529	3.0357	3.3016	2.4552	1.5738	2.7361	3.807	3.7623	2.8701	3.5766	1.5496	3.3132	4.3538
62	4.0508	4.2006	4.2006	3.2124	3.8133	2.3428	1.3098	3.7061	2.8175	2.7401	3.8316	3.6466	3.1504	2.7594	4.4825	3.6782	2.2475	4.1288	3.7252	4.174	1.1871	3.7261	1.1693	3.8958	3.9454	4.6904	5.8784	2.9585	3.9677	4.5604	3.4946	3.9031	4.3035	4.6938	5.0288	3.7293	3.3551	2.9987	3.2968	2.5353	1.5121	2.6551	3.7945	3.7585	2.7847	3.3885	1.5629	3.4018	4.3012
64	3.9746	4.0078	4.0078	3.0538	3.6193	2.2397	1.2756	3.8715	2.8194	2.5943	3.8668	3.5087	3.1529	2.7017	4.3549	3.6664	3.0573	4.0009	4.1328	4.0588	1.1958	3.7316	1.1392	3.9352	3.9284	4.7715	5.9102	3.0018	3.9506	4.3706	3.3915	3.7246	4.2618	4.7719	4.9185	3.6999	3.474	2.8715	3.223	2.5659	1.4212	2.5929	3.7203	3.6256	2.6159	3.347	1.7269	3.386	4.397
66	3.9142	3.8785	3.8785	2.7966	3.6264	2.39	1.2452	3.983	2.8242	2.5692	3.8819	3.4424	3.1805	2.8277	4.3597	3.5989	6.0256	4.0142	4.7995	4.0932	1.1606	3.6823	1.0878	3.8501	3.8255	4.6837	5.8663	2.8859	4.0059	4.3633	3.2931	3.6644	4.2603	4.7495	4.7888	3.7445	3.4056	2.8296	3.1514	2.5331	1.5082	2.611	3.6428	3.5709	2.5836	3.0959	2.0683	3.309	4.4739
68	3.6807	3.8593	3.8593	2.813	3.5814	2.6972	1.2626	4.0125	2.7399	2.3527	3.8895	3.2953	3.1324	2.8993	4.436	3.337	6.0838	3.955	4.6213	4.1094	1.1728	3.6616	1.1302	3.8142	3.606	4.628	5.8472	2.7003	3.9825	4.2588	3.3917	3.7739	4.383	4.5733	4.7841	3.7479	3.2969	2.826	3.1966	2.1803	1.4882	2.5153	3.6594	3.6227	2.404	3.3634	3.1896	3.2052	4.5554
70	3.4802	3.8591	3.8591	2.9751	3.4458	3.3309	1.2274	3.9261	2.6096	2.3844	3.7896	3.2504	3.2757	3.108	4.5173	3.1043	5.373	3.996	4.2469	4.1715	1.1819	3.7378	1.1775	3.9054	3.4923	4.4009	5.8091	2.95	3.9441	4.3295	3.5255	3.9343	4.3361	4.4373	4.6468	3.7945	3.2756	2.699	3.1783	1.956	1.467	2.527	3.7928	3.6919	2.1453	3.4621	4.2521	3.076	4.5388
72	3.5027	3.9501	3.9501	3.1421	3.4865	3.3928	1.2172	3.8371	2.7193	2.3476	3.8775	3.3964	3.2995	3.1878	4.575	3.0709	4.3059	4.1952	3.779	4.1303	1.1675	3.8017	1.1242	3.8376	3.6505	4.4736	5.7243	2.8671	3.8172	4.3964	3.6055	3.9868	4.2997	4.3457	4.6499	3.7186	3.1987	2.6477	3.1707	1.7663	1.5485	2.6543	3.7061	3.6297	1.9103	3.2739	3.9753	3.0879	4.4262
74	3.4908	3.9928	3.9928	3.2615	3.4606	3.2213	1.238	3.7597	2.5834	2.5506	3.8059	3.4628	3.1912	3.0248	4.5365	3.059	3.1996	4.0735	3.6647	4.2457	1.1569	3.7043	1.1174	3.5288	3.7085	4.4198	6.0086	2.9194	3.9418	4.3814	3.5524	3.9294	4.3356	4.3189	4.9023	3.6851	3.0963	2.5675	3.1402	1.6256	1.6164	2.7941	3.6282	3.5354	1.736	3.0508	3.2587	3.1736	4.4098
76	3.549	4.0589	4.0589	3.2026	3.4181	2.9649	1.2485	3.8204	2.6323	2.6094	3.5401	3.4455	3.1469	2.8744	4.3873	3.0024	2.3936	3.9779	3.5448	4.2646	1.1392	3.6259	1.0981	3.3916	3.5963	4.4127	6.0753	2.7051	3.8604	4.3935	3.3835	3.7653	4.2678	4.2622	5.1242	3.5584	2.9248	2.5606	3.1106	1.5869	1.5991	2.778	3.5513	3.4562	1.598	2.8131	2.3708	3.2559	4.4164
78	3.5124	3.9481	3.9481	3.0546	3.4988	2.7556	1.2314	3.8253	2.5831	2.5987	3.551	3.4029	2.986	2.6561	4.2767	3.0895	1.9548	3.8114	3.6174	4.1564	1.1804	3.5809	1.1026	3.6073	3.5999	4.3068	6.09	2.7271	3.8433	4.3337	3.1993	3.8025	4.1773	4.2122	4.9636	3.2376	2.9212	2.5211	3.165	1.5702	1.5773	2.6782	3.5786	3.4325	1.5796	2.8321	1.7536	3.2051	4.3607
80	3.3975	3.8141	3.8141	2.8074	3.385	2.3847	1.2576	3.7699	2.5121	2.4952	3.5594	3.3996	3.0155	2.7195	4.168	3.1705	1.7859	3.7036	3.6757	4.1619	1.1522	3.5768	1.0943	3.6397	3.4825	4.384	5.6825	2.7666	3.9584	4.3078	3.0451	3.8292	4.12	4.187	4.9021	3.1554	2.8574	2.4611	3.1309	1.5635	1.6785	2.5465	3.5122	3.3358	1.5221	2.7662	1.4357	3.1452	4.326
82	3.2645	3.9186	3.9186	2.6829	3.329	2.1226	1.2418	3.7973	2.3246	2.336	3.5079	3.2616	2.9759	2.7733	4.1474	3.293	1.6872	3.7199	3.597	4.1183	1.1268	3.5632	1.1109	3.492	3.6633	4.3173	5.4046	2.7782	3.9133	4.1877	3.2723	3.804	4.1031	4.3077	5.1177	3.3145	2.9272	2.4585	3.0409	1.5994	1.7416	2.384	3.5722	3.4032	1.4746	2.7821	1.3453	3.1765	4.2896
84	3.1563	3.9082	3.9082	2.6888	3.4121	1.9428	1.2183	3.8076	2.2336	2.148	3.4457	3.2209	2.9546	2.6869	4.2626	3.6086	1.7533	3.927	3.4762	4.0207	1.1458	3.591	1.1083	3.4954	3.6118	4.2998	5.6609	2.8496	3.7908	4.2033	3.5603	3.7604	4.07	4.2821	4.9583	3.2844	2.8713	2.4685	2.8788	1.6132	1.9093	2.295	3.6951	3.5709	1.4463	2.9714	1.36	3.1621	4.3238
86	3.2758	3.8872	3.8872	2.6732	3.3986	1.7729	1.2254	3.676	2.1134	2.173	3.5126	3.1934	2.863	2.7021	4.3119	3.5907	1.7363	4.0079	3.2863	4.0111	1.1285	3.447	1.0972	3.5307	3.4715	4.353	5.918	2.7673	3.6984	4.215	3.8497	3.6766	3.9241	4.1201	4.7961	3.3218	2.8238	2.6703	2.9352	1.5799	2.1415	2.2662	3.6822	3.5428	1.4083	3.07	1.4146	3.2616	4.2684
88	3.5092	3.8845	3.8845	2.533	3.2988	1.7065	1.2186	3.7667	2.0741	2.1787	3.6567	3.3061	2.8096	2.6478	4.2796	3.4714	1.7099	3.9972	3.267	3.9776	1.102	3.2726	1.1101	3.5428	3.3396	4.2586	5.9808	2.6902	3.7446	4.1002	3.6979	3.4929	4.0136	4.1038	4.7865	3.4384	2.8654	2.7143	2.9707	1.5548	2.2801	2.2149	3.7301	3.4446	1.482	3.0585	1.5221	3.1698	4.2344
90	3.4741	3.8493	3.8493	2.5597	3.2187	1.6474	1.2123	3.6289	2.0279	2.2254	3.7138	3.3339	2.8299	2.4655	4.2463	3.5051	1.7484	3.8695	3.3229	3.9727	1.1266	3.2609	1.1442	3.5663	3.2452	4.209	5.6667	2.5793	3.5913	4.0056	3.425	3.4076	4.0462	4.1904	4.9628	3.4859	2.8489	2.6095	2.9593	1.5217	2.2418	2.3384	3.7169	3.5308	1.5139	2.8952	1.664	3.1755	4.2661
92	3.3791	3.8001	3.8001	2.6163	3.0752	1.5145	1.1637	3.5203	1.977	2.3669	3.5595	3.311	2.7919	2.5046	4.1854	3.5014	1.7272	3.8134	3.2967	4.0016	1.1053	3.3347	1.1197	3.556	3.1513	4.2514	5.4745	2.5638	3.6268	4.0313	3.204	3.3077	4.0073	4.1925	4.9693	3.3093	2.8001	2.4847	2.9527	1.5637	2.1811	2.2503	3.8305	3.6676	1.6066	2.842	1.94	3.1505	4.2195
94	3.2575	3.8074	3.8074	2.7638	3.0563	1.361	1.194	3.4797	1.9246	2.2636	3.433	3.4515	2.8334	2.751	4.1685	3.4217	1.7428	3.7535	3.3248	3.9956	1.1466	3.3359	1.1266	3.4195	3.2773	4.0775	5.354	2.4634	3.799	4.0447	3.2546	3.2685	3.9821	4.1998	4.7354	3.3737	2.858	2.3223	3.1349	1.5645	2.1925	2.1666	3.7942	3.6294	1.7103	2.6612	2.6743	3.1375	4.2562
96	3.2184	3.7188	3.7188	2.9296	3.0772	1.3226	1.2255	3.5861	1.9542	2.2001	3.3147	3.4079	2.8383	2.787	4.1793	3.2853	1.7567	3.6878	3.3375	4.0134	1.1366	3.3739	1.1266	3.2941	3.4057	4.0382	5.4711	2.5578	3.6664	3.92	3.5008	3.4274	4.0283	4.261	4.7501	3.3302	2.8475	2.2623	3.1684	1.7179	2.2167	2.1621	3.6642	3.4703	1.8563	2.4921	3.7732	2.9698	4.2108
98	3.2463	3.7874	3.7874	2.8479	3.3641	1.2678	1.1788	3.7038	1.9001	2.0437	3.3627	3.2451	2.8089	2.7877	4.1176	2.9965	1.7504	3.5527	3.3151	3.9766	1.1131	3.2532	1.1378	3.4873	3.4521	4.238	5.6206	2.7108	3.5335	3.939	3.7646	3.4746	3.9698	4.2862	4.6288	3.4005	2.7314	2.1659	3.1019	1.8959	2.1998	2.2163	3.5252	3.3716	2.1254	2.3578	3.9087	3.0143	4.0918
100	3.1533	3.7221	3.7221	2.7206	3.5139	1.2339	1.1508	3.8058	1.8946	1.9313	3.4754	3.1117	2.8152	2.6319	4.1147	2.9249	1.8224	3.5938	3.1604	3.8764	1.0872	3.1898	1.1238	3.5154	3.3605	4.1967	5.4732	2.7767	3.3493	3.922	3.645	3.439	3.926	4.1646	4.8286	3.4972	2.6717	2.0634	2.9874	2.2034	2.164	2.2698	3.4023	3.3065	2.3585	2.2536	3.4219	3.1066	4.2234
102	3.1255	3.7285	3.7285	2.5886	3.2645	1.226	1.1579	3.695	1.8404	1.8763	3.601	3.2247	2.8079	2.6778	4.0113	3.0842	1.8258	3.5113	3.1371	3.7621	1.0818	3.1515	1.1003	3.4063	3.2593	4.0024	5.2962	2.7092	3.356	3.8139	3.4403	3.4167	3.9596	4.0344	4.7811	3.5105	2.6082	2.1109	2.8992	2.2972	2.1274	2.426	3.5988	3.3318	2.5306	2.2412	2.6108	2.9706	4.2135
104	3.1715	3.6282	3.6282	2.5799	3.0497	1.2501	1.1568	3.6571	1.8191	2.0289	3.5127	3.1902	2.7552	2.664	4.0665	3.1065	1.8132	3.5312	3.3622	3.5911	1.086	3.1062	1.0749	3.2101	3.4232	4.0287	5.135	2.7138	3.4685	3.7384	3.3741	3.4397	3.961	3.9527	4.6981	3.4364	2.6853	2.1764	2.8125	2.2487	2.1383	2.5014	3.4757	3.2809	2.5298	2.5269	1.916	3.0059	4.1652
106	3.2914	3.5935	3.5935	2.6449	3.0257	1.1969	1.1278	3.5652	1.7934	2.1271	3.4805	3.1079	2.7028	2.56	4.0731	3.1325	1.7984	3.5703	3.3459	3.6975	1.0773	3.2007	1.0965	3.027	3.4366	4.0219	5.2547	2.6992	3.5067	3.749	3.1936	3.3224	3.9203	3.9321	4.8209	3.3623	2.5874	2.2062	2.7912	2.2673	2.0678	2.5675	3.3996	3.1177	2.316	2.9316	1.4835	2.9673	4.099
108	3.2443	3.6015	3.6015	2.5479	2.8602	1.2123	1.1645	3.5335	1.8048	2.1478	3.4266	3.0678	2.6607	2.4979	4.0104	3.1969	1.8713	3.5693	3.3707	3.7836	1.1153	3.205	1.0936	2.9853	3.3349	3.946	5.2678	2.649	3.5045	3.7469	3.153	3.2715	3.9697	3.9109	4.8169	3.2517	2.4771	2.2055	2.7185	2.3479	2.1539	2.5311	3.3818	3.1278	2.1243	2.9751	1.3538	3.0074	4.1219
110	3.0047	3.5818	3.5818	2.5364	2.8759	1.2264	1.1855	3.524	1.8405	2.183	3.5982	3.0568	2.6265	2.4273	4.0197	3.0267	1.8978	3.6852	3.2171	3.6994	1.0862	3.1398	1.1122	3.0202	3.4082	3.9872	5.2933	2.511	3.4328	3.7383	3.1603	3.2916	3.9517	4.0372	4.6956	3.0365	2.338	2.2103	2.7941	2.3058	2.1299	2.4187	3.4961	3.2561	2.0387	2.9066	1.2738	2.8875	3.9416
112	2.7881	3.5643	3.5643	2.607	2.9255	1.2457	1.154	3.5697	1.9523	2.2526	3.6674	2.9293	2.6136	2.2728	4.0194	3.2348	1.9085	3.611	3.0647	3.6144	1.0963	3.1032	1.0889	3.2708	3.4059	3.8491	5.4257	2.4117	3.4191	3.662	3.1546	3.2366	3.9	4.0117	4.5645	3.0557	2.2817	2.1077	2.8694	2.042	2.1278	2.4145	3.5495	3.2902	1.825	2.6983	1.2669	2.7927	3.9256
114	2.7709	3.5464	3.5464	2.6972	3.0871	1.1815	1.1258	3.5009	1.9862	2.2366	3.5482	2.9886	2.5845	2.2542	3.9808	3.1292	1.9236	3.4101	3.1402	3.7133	1.0769	3.0441	1.1413	3.3968	3.2433	3.8246	5.4551	2.3491	3.3077	3.6203	3.0154	3.1379	3.8807	4.0445	4.4441	3.0172	2.3063	2.091	2.9414	1.7883	2.1633	2.3285	3.6559	3.4081	1.6945	2.4831	1.2475	2.688	3.9499
116	2.8963	3.5155	3.5155	2.8299	3.0895	1.2651	1.1272	3.4055	1.9886	2.2096	3.4565	3.0475	2.543	2.3437	4.002	2.9376	1.9271	3.3864	3.1653	3.8826	1.0866	3.0033	1.0883	3.2387	3.0781	3.8798	5.3475	2.42	3.1797	3.5056	2.9472	3.0914	3.864	4.0287	4.5167	3.1629	2.3606	2.1264	2.8829	1.7234	2.1572	2.1615	3.6852	3.3515	1.618	2.4656	1.3158	2.5891	3.9489
118	3.0335	3.4473	3.4473	2.8087	3.0013	1.2239	1.1404	3.3833	1.9458	2.2238	3.3057	3.1048	2.5914	2.3387	3.9788	2.7939	1.9258	3.5638	3.1573	3.8826	1.0675	3.0834	1.0868	3.1134	2.9651	3.8474	5.2817	2.5914	3.2852	3.4411	2.9113	3.0045	3.8828	3.9415	4.4275	3.1881	2.2656	2.1038	2.8872	1.6092	2.2154	2.1001	3.558	3.2203	1.5113	2.4516	1.4683	2.712	3.8719
120	3.1294	3.3858	3.3858	2.6868	2.9398	1.2493	1.1623	3.3381	1.8742	2.1264	3.1371	3.0106	2.5022	2.4145	3.852	2.907	1.9213	3.4288	3.059	3.8224	1.0556	3.0349	1.107	2.9232	3.0974	3.7655	5.1736	2.5647	3.4182	3.4347	3.0088	2.9855	3.9082	3.8974	4.5143	3.2271	2.1224	2.1434	2.9536	1.5518	2.4563	2.1035	3.6079	3.3457	1.3983	2.3469	1.7353	2.831	3.8121
122	3.0763	3.2448	3.2448	2.4851	2.9566	1.2346	1.16	3.4035	1.869	1.9467	3.2135	2.8567	2.4838	2.5087	3.8398	3.0173	1.9434	3.422	2.9654	3.6394	1.071	2.9753	1.0982	2.8743	3.1453	3.8161	5.1218	2.3753	3.5435	3.4076	3.3191	3.0832	3.8406	3.8384	4.5302	3.303	2.1589	2.1412	2.8834	1.4816	2.5992	2.057	3.7077	3.3617	1.3659	2.3221	2.1426	2.7914	3.6608
124	3.0477	3.2303	3.2303	2.345	2.8216	1.2464	1.1551	3.4143	1.9199	1.8508	3.2087	2.7896	2.4063	2.4754	3.6637	3.0489	2.0145	3.4058	2.7064	3.5198	1.0727	2.9862	1.12	2.9539	3.0214	3.7104	5.0124	2.3674	3.4937	3.3985	3.6149	3.0166	3.8041	3.7418	4.6368	3.2965	2.2421	2.1561	2.863	1.4904	2.7094	2.0409	3.6283	3.2787	1.3505	2.37	3.3157	2.7809	3.6622
126	3.0447	3.3001	3.3001	2.2572	2.7877	1.2749	1.1435	3.4469	1.8781	1.7358	3.2279	2.7946	2.3898	2.3868	3.6836	3.0783	2.1438	3.3546	2.7001	3.4313	1.0918	3.0123	1.1228	2.9733	3.27	3.6443	5.1277	2.3549	3.4494	3.3545	3.5682	3.0128	3.7784	3.7001	4.5806	3.2097	2.1537	2.1959	2.8848	1.5644	2.7946	2.1846	3.6155	3.3559	1.2885	2.5459	3.7693	2.7856	3.5642
128	2.9941	3.3256	3.3256	2.3458	2.7856	1.3503	1.214	3.4224	1.8298	1.7658	3.3331	2.7724	2.3838	2.361	3.7627	3.0612	2.1907	3.2786	2.7402	3.3511	1.0738	2.934	1.1228	2.8995	3.1382	3.5517	4.9406	2.2766	3.2861	3.3404	3.3034	3.0963	3.7552	3.7006	4.6548	2.9776	2.0804	2.1969	2.8596	1.5231	2.9247	2.3812	3.5251	3.1929	1.3257	2.7213	3.286	2.7026	3.5217
130	2.8903	3.2238	3.2238	2.4695	2.8126	1.3239	1.2367	3.3925	1.8043	1.8406	3.3813	2.8759	2.4091	2.3099	3.8764	2.9351	2.2797	3.2145	3.1614	3.4463	1.1155	2.9201	1.0767	2.8	2.9516	3.4539	4.7912	2.2552	3.1924	3.345	3.0579	3.1362	3.7453	3.6879	4.5385	2.8177	1.9669	2.1588	2.884	1.5157	2.5352	2.4664	3.2985	3.0447	1.3639	2.822	2.5811	2.8428	3.5419
132	2.7501	3.1869	3.1869	2.4774	2.6926	1.3079	1.2667	3.2841	1.8075	1.8151	3.5163	2.9079	2.3818	2.2574	3.8617	2.8834	2.5526	3.254	3.2602	3.3515	1.1555	2.9251	1.0752	2.8901	3.0319	3.562	4.7017	2.3416	3.1735	3.3593	2.933	3.0876	3.7345	3.766	4.5156	2.6849	1.9385	2.0641	2.8421	1.5765	2.2701	2.4816	3.2819	3.059	1.3429	2.7033	1.9704	2.913	3.5575
134	2.6795	3.2041	3.2041	2.3473	2.6697	1.4002	1.2631	3.2065	1.812	1.8206	3.367	2.723	2.3947	2.2354	3.8629	3.0522	3.9463	3.3314	3.5904	3.3187	1.083	2.897	1.0897	3.0137	3.0326	3.486	4.9005	2.3744	2.9682	3.2999	2.9348	2.8399	3.6972	3.7324	4.4616	2.69	1.8777	1.9732	2.7982	1.6363	2.066	2.3915	3.4254	3.1426	1.3661	2.5791	1.5267	2.7992	3.6118
136	2.5968	3.2306	3.2306	2.2014	2.671	1.4421	1.3006	3.1561	1.7846	1.9875	3.2628	2.7458	2.4238	2.2128	3.8234	3.1827	6.0581	3.3138	3.9553	3.3085	1.084	2.8186	1.133	3.205	3.1255	3.4979	5.022	2.3194	2.9668	3.3258	3.0669	2.8198	3.7075	3.6676	4.3793	2.9685	1.919	1.9139	2.8297	1.781	1.849	2.3191	3.3774	3.0564	1.4379	2.3886	1.3217	2.7715	3.5656
138	2.7787	3.1826	3.1826	2.1782	2.599	1.4636	1.2717	3.1587	1.7793	2.0691	3.1973	2.6264	2.3607	2.223	3.7845	3.1127	6.129	3.2447	3.9361	3.2995	1.0867	2.7583	1.1289	3.1446	3.0684	3.5268	4.8202	2.382	2.988	3.3203	3.1033	2.7843	3.7422	3.5944	4.373	3.1355	1.9754	1.8228	2.77	2.0076	1.7033	2.2584	3.3371	3.0156	1.4411	2.3138	1.2276	2.7725	3.4949
140	2.8554	3.1961	3.1961	2.1667	2.6199	1.4443	1.2793	3.2016	1.7966	2.2316	3.1488	2.8734	2.2681	2.3381	3.631	3.0875	5.5635	3.203	3.7715	3.3179	1.1033	2.8001	1.0835	2.9285	3.0514	3.4523	4.7679	2.3574	2.9852	3.2871	3.0046	2.8321	3.7378	3.61	4.1935	3.2523	1.9932	1.8532	2.6492	2.0858	1.6164	2.2998	3.2537	2.957	1.4941	2.297	1.2161	2.8473	3.4499
142	2.8377	3.2103	3.2103	2.0664	2.7186	1.529	1.3508	3.291	1.7493	2.2587	3.0967	2.8915	2.2741	2.3792	3.5457	2.9099	4.792	3.1985	3.6126	3.4643	1.082	2.7137	1.1013	2.8238	2.9661	3.3567	4.9141	2.3281	2.9034	3.2095	2.7453	2.8943	3.6465	3.5667	4.0433	3.235	2.0278	1.8804	2.5392	2.3152	1.5906	2.315	3.3397	3.0056	1.5165	2.377	1.2535	2.8785	3.4119
144	2.6489	3.1874	3.1874	2.1286	2.6684	1.5443	1.3254	3.2197	1.6818	2.3295	3.2136	2.845	2.3207	2.3127	3.5777	2.6833	3.8317	3.2177	3.3664	3.4276	1.0886	2.7384	1.0668	2.812	2.9227	3.3392	4.8705	2.2831	2.8727	3.183	2.6266	2.9155	3.6173	3.3276	4.2336	3.1135	2.1178	1.8829	2.4723	2.186	1.4906	2.2082	3.4666	3.0959	1.5052	2.3449	1.2567	2.8579	3.3651
146	2.5315	3.0295	3.0295	2.1649	2.6073	1.5785	1.2868	3.129	1.6237	2.2191	3.2279	2.7943	2.383	2.2434	3.6077	2.621	2.9538	3.2272	3.2266	3.3639	1.0562	2.6304	1.0343	2.6862	2.9387	3.3239	4.7083	2.0865	2.8092	3.1532	2.8852	2.909	3.6627	3.335	4.3719	2.9342	2.1801	1.8917	2.5154	2.3024	1.4416	2.238	3.502	3.1163	1.4617	2.4087	1.2893	2.7949	3.3481
148	2.5409	3.0169	3.0169	2.1179	2.5957	1.7252	1.2358	3.1146	1.5352	2.2126	3.1861	2.715	2.2974	2.1953	3.568	2.497	2.3453	3.1773	3.091	3.1361	1.06	2.6239	1.0096	2.6873	3.0307	3.3405	4.5273	2.1116	2.8745	3.0971	3.2104	2.8276	3.6571	3.4256	4.2799	2.7604	2.3742	1.8641	2.6341	2.1366	1.3737	2.3643	3.4224	3.0447	1.4534	2.4009	1.3493	2.8488	3.3128
150	2.5465	3.0607	3.0607	2.1553	2.5282	1.7678	1.1911	3.0392	1.5241	2.1612	3.0109	2.6259	2.3359	2.1482	3.6	2.4253	1.9675	3.1453	3.0109	3.042	1.0463	2.6207	0.9876	2.5269	2.9209	3.2299	4.551	2.0175	2.96	3.0542	3.2786	2.6263	3.5465	3.3951	4.2118	2.6863	2.3503	1.8715	2.6624	2.0388	1.3418	2.3385	3.2562	2.9124	1.445	2.4659	1.4386	2.823	3.3206
152	2.6328	3.0225	3.0225	2.2159	2.5438	1.9725	1.1859	3.0494	1.4732	1.9991	3.0035	2.6183	2.3326	2.1611	3.5793	2.3608	1.8865	3.1036	2.8457	2.9396	1.0332	2.5983	1.0177	2.4586	2.7384	3.2383	4.4604	2.0168	2.8888	3.0359	3.1781	2.4825	3.5436	3.4323	4.0663	2.6454	2.3894	1.8947	2.6753	1.9701	1.3384	2.2412	3.1959	2.8537	1.4519	2.412	1.7624	2.8454	3.3487
154	2.6351	3.0259	3.0259	2.1115	2.4087	2.2453	1.1816	3.0756	1.5014	1.863	3.143	2.5617	2.3111	2.0502	3.5776	2.6002	1.8515	3.1032	2.657	2.9244	1.0179	2.6648	1.0031	2.5632	2.758	3.3099	4.474	2.0932	2.8984	2.998	2.9492	2.5413	3.5274	3.4263	4.0691	2.5967	2.3414	1.8946	2.728	1.7588	1.3061	2.0843	3.0456	2.6763	1.4324	2.3235	2.4521	2.8432	3.3
156	2.8026	2.9453	2.9453	2.0002	2.4534	2.6029	1.1734	3.0379	1.5742	1.859	3.1794	2.4897	2.2653	2.0697	3.4943	2.6898	1.89	3.0229	2.5482	3.0177	1.0367	2.656	1.0304	2.7003	2.7702	3.2616	4.3343	2.1945	2.7342	2.9537	2.784	2.5862	3.53	3.3356	4.0536	2.5814	2.3562	1.9386	2.601	1.6782	1.332	2.1025	2.8885	2.6025	1.5064	2.1948	3.3428	2.8382	3.2769
158	2.8958	2.9815	2.9815	1.9017	2.4063	2.6888	1.2034	3.007	1.5884	1.7788	3.1881	2.4748	2.2607	2.1187	3.3131	2.6348	1.9076	2.8771	2.482	3.0257	1.0329	2.5839	1.0335	2.8238	2.5827	3.2622	4.2716	2.1332	2.5954	2.938	2.6093	2.5181	3.5196	3.3184	4.2524	2.7766	2.2516	1.9997	2.5707	1.5935	1.4266	2.0754	2.9979	2.6945	1.5619	2.154	3.3879	2.7225	3.2715
160	2.7758	2.9151	2.9151	1.8968	2.3442	2.512	1.178	2.9527	1.5831	1.7364	2.9949	2.4497	2.2134	2.1774	3.2754	2.6194	1.8903	2.8691	2.5037	3.0164	1.029	2.6205	1.0301	2.926	2.6685	3.2986	4.2104	2.1118	2.6745	2.9165	2.474	2.4239	3.4537	3.2672	4.178	2.9154	2.131	1.9812	2.5192	1.6129	1.483	1.9639	3.2399	2.8803	1.6772	2.2197	2.8869	2.6765	3.2009
162	2.5693	2.9104	2.9104	1.8863	2.3528	2.2934	1.2339	2.964	1.6117	1.8087	2.9286	2.3362	2.2045	2.3554	3.2692	2.6391	1.8868	2.9954	2.5572	3.0851	1.0337	2.6094	1.0312	2.8908	2.8135	3.2395	4.3012	2.0963	2.5916	2.8608	2.5065	2.541	3.4499	3.1849	3.9812	2.9168	2.024	1.9522	2.4436	1.8374	1.5775	1.9871	3.3062	2.8985	1.8003	2.1874	2.1746	2.7175	3.0962
164	2.4202	2.9184	2.9184	1.8314	2.3419	2.094	1.2142	3.065	1.6212	1.8147	3.0344	2.4081	2.1965	2.3503	3.3626	2.6111	1.8499	2.99	2.7108	3.1328	1.0069	2.5859	1.0578	2.9019	3.0201	3.1816	4.4112	2.193	2.662	2.9478	2.6709	2.7451	3.4459	3.245	4.0972	2.9288	2.0161	1.9901	2.3821	1.8544	1.5158	1.9758	3.2921	2.9148	1.735	2.5259	1.69	2.789	3.0684
166	2.4058	2.8516	2.8516	2.0906	2.2524	1.9288	1.1896	2.9902	1.6717	1.8211	3.1179	2.5374	2.1524	2.2722	3.3893	2.5474	1.8458	3.0204	2.9008	3.0118	1.0093	2.5674	1.0352	2.6658	2.9756	3.1394	4.3926	2.2425	2.6787	2.8871	3.2415	2.7011	3.4479	3.1662	4.1643	2.9354	1.8785	1.9982	2.3518	1.6849	1.5344	2.0281	3.2465	2.8771	1.69	2.6487	1.4907	2.7873	3.1723
168	2.44	2.8443	2.8443	2.3529	2.3252	1.7889	1.2118	2.9481	1.6849	1.7098	3.1606	2.6571	2.1304	2.2015	3.3147	2.6067	1.7982	2.9695	3.0027	2.9386	1.031	2.4715	1.0827	2.5153	2.9293	3.1512	4.3424	2.1616	2.6982	2.8505	3.4966	2.7402	3.3627	3.1352	4.187	2.9364	1.8326	1.9715	2.3641	1.6096	1.612	2.0669	3.1942	2.8241	1.6784	2.6405	1.3892	2.7398	3.1153
170	2.4236	2.8328	2.8328	2.3642	2.327	1.5664	1.2241	3.0047	1.6265	1.7248	3.0569	2.5766	2.1141	2.102	3.2782	2.5307	1.7527	2.9151	2.9108	2.8772	1.0303	2.544	1.1217	2.4092	2.7852	3.1151	4.1759	2.0103	2.6161	2.8332	3.0538	2.6418	3.373	3.1286	4.1057	2.893	1.7679	1.9787	2.365	1.5705	1.6819	2.0623	3.161	2.832	1.7371	2.5551	1.3142	2.7232	3.0784
172	2.393	2.7926	2.7926	2.2162	2.2793	1.4996	1.2525	3.0077	1.6399	1.6956	2.9557	2.471	2.1327	2.0198	3.2417	2.4878	1.8033	2.8528	2.9173	2.8776	1.0126	2.5151	1.1163	2.3076	2.8032	3.0593	4.2776	1.9716	2.6935	2.8407	2.6514	2.6333	3.3352	3.1925	3.9768	2.7219	1.7595	1.9855	2.3356	1.5908	1.8499	2.0634	3.1024	2.7383	1.7605	2.4807	1.2076	2.7019	3.0731
174	2.4688	2.7351	2.7351	1.9944	2.3148	1.3544	1.2446	3.0198	1.6005	1.7107	2.9478	2.4401	2.0823	2.0611	3.2075	2.3624	1.7814	2.876	2.8968	2.8478	1.0326	2.5456	1.0907	2.2327	2.665	2.9976	4.2602	2.017	2.6514	2.7622	2.4763	2.5346	3.2965	3.2345	3.9651	2.5483	1.8066	1.9616	2.3655	1.5638	1.9795	2.0694	3.1106	2.7867	1.9457	2.3151	1.2853	2.67	3.0001
176	2.4491	2.7475	2.7475	1.7454	2.2786	1.3607	1.2818	2.9609	1.4999	1.7548	2.9229	2.4538	2.1127	2.0213	3.2123	2.2224	1.8421	2.9224	2.9418	2.8432	1.0179	2.5084	1.0182	2.2817	2.5368	2.926	4.2303	2.0675	2.5827	2.7594	2.568	2.4639	3.1986	3.1756	3.877	2.4917	1.8822	2.0778	2.3798	1.5074	2.0822	2.0157	3.0583	2.809	2.2449	2.2264	1.3061	2.6624	3.0204
178	2.3769	2.7495	2.7495	1.6699	2.2996	1.2474	1.2517	2.9761	1.4667	1.7082	2.9235	2.4631	2.0946	1.9686	3.2004	2.3034	1.8642	3.0107	2.9416	2.9132	0.9946	2.4437	1.024	2.3498	2.5412	2.884	4.2167	2.0971	2.5233	2.6859	2.8321	2.4514	3.2121	3.2145	3.8394	2.4598	1.8769	2.0529	2.3137	1.3476	2.1076	1.9529	3.0263	2.6978	2.3503	2.0843	1.364	2.6452	2.9449
180	2.3417	2.6666	2.6666	1.6808	2.2586	1.1845	1.2534	2.9667	1.4595	1.8271	2.9464	2.3915	2.0922	1.9648	3.2651	2.3575	1.9208	2.9702	2.7626	2.9528	1.0246	2.3584	1.0335	2.4016	2.4451	2.9658	4.1164	2.0413	2.5463	2.7472	3.1137	2.3515	3.205	3.1152	3.8525	2.3757	1.9022	2.0597	2.271	1.3395	2.0922	1.897	2.9618	2.6345	2.3334	2.0878	1.419	2.5091	2.9062
182	2.3432	2.6871	2.6871	1.6594	2.2072	1.1641	1.2991	2.9366	1.5062	1.7897	2.9881	2.4515	2.0975	1.9243	3.2409	2.4553	1.8877	2.9256	2.6405	2.9252	0.978	2.3467	1.0372	2.4307	2.6459	2.9729	4.0544	2.0039	2.572	2.6792	3.1625	2.3664	3.1598	3.0858	3.791	2.3591	1.8825	2.0425	2.2814	1.3518	2.2148	1.8511	2.9807	2.6139	2.1356	2.113	1.5254	2.4653	2.8668
184	2.3549	2.7153	2.7153	1.6916	2.2516	1.1871	1.3572	2.9037	1.4623	1.7683	3.0121	2.4638	2.0425	1.8878	3.1563	2.4718	1.9	2.9031	2.5509	2.9867	0.9768	2.394	1.0018	2.4868	2.6339	2.9166	4.1119	1.976	2.5197	2.6254	3.1827	2.4793	3.1456	3.1017	3.8038	2.2788	1.9417	1.945	2.2953	1.3065	2.2066	1.8051	2.9303	2.6132	1.906	2.0314	1.5515	2.3638	2.8895
186	2.4251	2.7276	2.7276	1.7799	2.2878	1.1568	1.3696	2.8252	1.4492	1.6897	2.929	2.3002	1.8998	1.892	3.0787	2.3684	1.8903	2.8853	2.5945	3.0055	1.0083	2.3627	1.0163	2.4364	2.6941	2.956	4.1699	2.012	2.3855	2.6271	2.8595	2.6004	3.1421	3.0994	3.854	2.391	1.8981	1.8111	2.3628	1.3291	2.1946	1.8883	2.9611	2.6088	1.6639	2.0095	1.7157	2.3248	2.8964
188	2.5065	2.7128	2.7128	1.8228	2.2969	1.1482	1.4014	2.8657	1.5277	1.6921	2.9131	2.268	1.9238	1.8458	3.0726	2.4166	1.8409	2.8661	2.6633	2.9051	0.9881	2.3071	1.0311	2.3828	2.67	2.8559	4.1357	2.0672	2.4216	2.6528	2.606	2.5848	3.2355	3.0076	3.8193	2.4986	1.9215	1.7171	2.3518	1.449	2.5238	2.0287	3.1308	2.7437	1.54	2.0873	2.1182	2.3952	2.876
190	2.5022	2.7165	2.7165	1.8965	2.1417	1.1019	1.4757	2.862	1.5886	1.6702	2.7709	2.2277	1.9498	1.8112	3.0424	2.512	1.8722	2.7731	2.6283	2.841	0.989	2.3316	1.0366	2.4217	2.7231	2.8508	3.9633	1.923	2.4292	2.6002	2.3918	2.5611	3.2255	2.9938	3.7295	2.5277	1.8635	1.7016	2.2417	1.5318	2.6641	2.0899	3.197	2.7591	1.4797	2.2366	2.7915	2.3618	2.8425
192	2.4412	2.6899	2.6899	2.0179	2.0927	1.0907	1.4922	2.861	1.5446	1.5974	2.7512	2.2996	1.9559	1.8214	3.0781	2.4146	1.8883	2.7694	2.5349	2.7907	0.966	2.299	1.0701	2.5449	2.6371	2.8173	3.9149	1.926	2.4123	2.7187	2.3636	2.5062	3.218	2.9166	3.6073	2.7646	1.8506	1.7463	2.25	1.4633	2.4996	2.1477	3.1061	2.666	1.4327	2.2966	3.1458	2.3378	2.7971
194	2.3041	2.6302	2.6302	1.9459	2.0038	1.1489	1.5281	2.8228	1.5406	1.6176	2.6745	2.263	1.9289	1.8635	3.0148	2.3798	1.8972	2.8302	2.5718	2.7605	0.9628	2.3273	1.0373	2.5372	2.6024	2.7785	3.8718	2.0024	2.4365	2.6741	2.4526	2.4894	3.2044	2.8429	3.5164	2.7509	1.7888	1.8269	2.1942	1.4218	2.3231	2.1038	2.8968	2.5353	1.3699	2.2353	3.1179	2.3503	2.8554
196	2.3029	2.5908	2.5908	2.0379	2.0953	1.1224	1.6296	2.7791	1.6212	1.6864	2.6774	2.1001	1.939	1.7677	3.0909	2.431	1.9051	2.7817	2.4839	2.7281	0.9646	2.2752	1.0284	2.3046	2.6125	2.8006	3.8763	2.0541	2.3484	2.6868	2.6364	2.4513	3.1741	2.8447	3.6221	2.6918	1.7326	1.7691	2.1861	1.5315	2.0711	2.1331	2.8184	2.4713	1.3476	2.1311	2.7485	2.3978	2.8114
198	2.2489	2.5873	2.5873	2.0269	2.172	1.1094	1.7558	2.7181	1.7009	1.7647	2.644	2.0427	1.9557	1.794	3.0227	2.3407	1.8825	2.7678	2.5165	2.7669	0.9683	2.2709	0.9898	2.2129	2.4635	2.7885	3.8383	2.0144	2.3562	2.6867	2.5872	2.4341	3.1599	2.8826	3.6192	2.4843	1.7117	1.7856	2.155	1.5771	1.9279	2.2087	2.9026	2.5528	1.3382	2.1673	2.2019	2.4482	2.7457
200	2.2303	2.5629	2.5629	1.9375	2.2041	1.0701	1.9746	2.7567	1.7587	1.7729	2.6843	1.9652	1.9851	1.75	2.9982	2.2067	1.8259	2.7692	2.5161	2.6579	0.956	2.231	0.9746	2.1227	2.5233	2.7853	3.7406	1.9884	2.4576	2.6625	2.549	2.3607	3.1981	2.8529	3.6222	2.4116	1.6955	1.7638	2.1655	1.8032	1.852	2.235	2.9745	2.5353	1.2852	2.227	1.7956	2.3648	2.6884
202	2.1826	2.5297	2.5297	1.7897	2.1517	1.0919	2.2935	2.7582	1.7215	1.8307	2.6008	1.9734	1.9716	1.8176	2.9559	2.0675	1.8248	2.7187	2.5059	2.6203	0.9681	2.1873	0.9586	2.1942	2.5441	2.7685	3.7201	1.9164	2.5347	2.6109	2.7212	2.3586	3.156	2.8586	3.6282	2.4461	1.602	1.777	2.1224	1.8265	1.9311	2.2127	2.8955	2.5675	1.2396	2.2026	1.5147	2.2946	2.6856
204	2.1661	2.6058	2.6058	1.8225	2.1507	1.1201	2.7812	2.8027	1.7873	1.8537	2.7239	2.0527	1.9607	1.8401	2.9254	2.0622	1.8163	2.7447	2.5765	2.7191	0.9305	2.1865	0.9599	2.219	2.4297	2.7432	3.7949	1.9256	2.5112	2.5694	2.8876	2.4393	3.2017	2.8388	3.569	2.4907	1.5981	1.8418	2.1346	1.8835	1.867	2.214	2.8261	2.4643	1.2132	2.2769	1.3079	2.29	2.6722
206	2.0661	2.5671	2.5671	1.8484	2.2374	1.0738	3.2982	2.7883	1.8491	1.9434	2.889	2.0994	1.9288	1.7985	2.9038	2.1132	1.7913	2.7055	2.641	2.6938	0.9947	2.1437	0.9423	2.2962	2.3083	2.7237	3.845	1.847	2.4697	2.5741	2.8568	2.5643	3.1994	2.7933	3.5377	2.6611	1.5057	1.7512	2.2282	1.9626	1.753	2.1503	2.7756	2.4676	1.2307	2.2987	1.2525	2.3478	2.6863
208	1.9626	2.4993	2.4993	1.8233	2.2188	1.0814	3.5182	2.7553	1.7802	1.9	2.9188	2.1155	1.8869	1.8059	2.9009	2.0828	1.8033	2.7163	2.6483	2.7882	0.9863	2.1284	0.9651	2.4	2.3133	2.7652	3.7355	1.8989	2.3944	2.5536	2.8434	2.4677	3.1519	2.8132	3.5562	2.6348	1.4822	1.7765	2.245	2.0424	1.6694	1.9745	2.756	2.4018	1.2287	2.1951	1.171	2.422	2.6799
210	1.9219	2.5127	2.5127	1.7759	2.2217	1.0922	3.214	2.78	1.6215	1.8524	2.8372	2.1483	1.8597	1.8373	2.9434	2.0279	1.7578	2.6946	2.4974	2.7436	0.9667	2.1293	0.9976	2.4102	2.3303	2.755	3.6311	1.9326	2.3171	2.5899	2.7277	2.3197	3.1474	2.7313	3.4943	2.675	1.4653	1.7741	2.1869	2.1215	1.646	1.8272	2.7582	2.3791	1.2217	2.1253	1.1461	2.4095	2.6366
212	2.0062	2.5179	2.5179	1.7889	2.2366	1.1247	2.803	2.7808	1.5495	1.7547	2.7783	2.1639	1.8111	1.7959	2.9353	2.0789	1.7233	2.5623	2.3676	2.7366	0.9846	2.1133	0.9685	2.4152	2.4242	2.7489	3.6993	1.8228	2.3495	2.5169	2.7055	2.3323	3.1118	2.7513	3.5108	2.5577	1.4637	1.7478	2.1598	2.0257	1.5306	1.8224	2.8815	2.5255	1.2464	2.0691	1.1492	2.4236	2.6615
214	2.0598	2.4858	2.4858	1.7037	2.2614	1.1147	2.2173	2.704	1.5869	1.7936	2.8421	2.0924	1.877	1.7673	2.8581	2.234	1.7886	2.5695	2.3342	2.7568	0.9947	2.1178	0.9886	2.3144	2.481	2.7203	3.7324	1.859	2.4414	2.5574	2.7401	2.3706	3.1579	2.8668	3.5535	2.3892	1.4756	1.7114	2.2564	2.1189	1.5629	1.8401	2.8976	2.5339	1.2855	2.1368	1.1383	2.3822	2.6406
216	1.9975	2.5234	2.5234	1.7495	2.2601	1.1352	1.8102	2.6348	1.5342	1.8254	2.8049	2.0994	1.7893	1.7305	2.8814	2.2349	1.8467	2.5673	2.3017	2.7814	0.9759	2.064	0.9481	2.2035	2.5624	2.6882	3.6982	1.8871	2.4005	2.5406	2.7177	2.4229	3.1355	2.847	3.5288	2.4114	1.5003	1.7055	2.2444	1.9717	1.4635	1.8675	2.8465	2.4897	1.2993	2.2062	1.1489	2.323	2.6336
218	2.0382	2.4803	2.4803	1.7508	2.1177	1.189	1.4046	2.6596	1.4804	1.7546	2.7552	2.0234	1.7721	1.7277	2.9127	2.0959	1.8353	2.5069	2.314	2.7339	0.9753	1.9853	0.9431	2.0998	2.5897	2.6439	3.6416	1.8437	2.3511	2.4877	2.6356	2.5427	3.0771	2.7932	3.5777	2.2979	1.554	1.7318	2.2734	1.7775	1.4745	1.9041	2.7485	2.3894	1.2799	2.1799	1.3682	2.3364	2.5908
220	2.1202	2.4446	2.4446	1.857	2.1235	1.2457	1.229	2.6594	1.5632	1.6197	2.7777	2.0822	1.7559	1.7234	2.7957	2.187	1.8493	2.6059	2.5021	2.6894	0.9797	2.0583	0.9617	2.0975	2.6355	2.6832	3.7083	1.8786	2.4101	2.4794	2.5618	2.4672	3.0476	2.8347	3.6837	2.4021	1.5997	1.8529	2.277	1.7828	1.4913	2.0364	2.6521	2.378	1.3324	2.1066	1.6081	2.3782	2.619
222	2.1591	2.4806	2.4806	1.8784	2.0838	1.199	1.1511	2.5945	1.6072	1.611	2.699	2.0965	1.7101	1.7183	2.7149	2.2477	1.758	2.489	2.4986	2.6122	0.9654	1.9997	0.9912	2.0334	2.5478	2.6823	3.6521	1.8642	2.3746	2.4777	2.6262	2.3865	3.0277	2.7453	3.503	2.4526	1.5878	1.8832	2.2026	1.8105	1.4925	2.0786	2.5116	2.2606	1.3446	2.0629	2.0585	2.3012	2.5949
224	2.1684	2.4519	2.4519	1.8865	2.1197	1.2187	1.0869	2.5304	1.6792	1.7097	2.7686	2.1352	1.7428	1.7403	2.7967	2.2511	1.7979	2.4288	2.5253	2.625	0.9448	1.9926	0.9658	2.0838	2.5001	2.6172	3.5318	1.8669	2.3389	2.3964	2.6672	2.3771	2.9831	2.7001	3.3581	2.3912	1.5423	1.9723	2.1308	1.9168	1.5523	2.0575	2.5202	2.1895	1.3981	2.0604	2.7333	2.2496	2.5463
226	2.1618	2.4461	2.4461	1.8141	2.0953	1.2306	1.0466	2.5249	1.6133	1.7106	2.8545	2.1211	1.739	1.6875	2.7175	2.3278	1.7781	2.4045	2.5267	2.6143	0.9204	2.0014	1.0229	2.1236	2.4263	2.6432	3.4436	1.9843	2.2856	2.3716	2.7618	2.3547	2.9701	2.6589	3.3985	2.2206	1.5078	1.9127	2.0008	1.894	1.5652	1.9929	2.5086	2.2158	1.4874	2.0422	2.9724	2.2317	2.4914
228	2.1704	2.4496	2.4496	1.6673	2.0632	1.169	1.0354	2.5535	1.4748	1.7956	2.7731	2.0811	1.7124	1.6524	2.7546	2.2714	1.7251	2.4231	2.5176	2.5241	0.9395	2.0041	1.0541	2.1454	2.3689	2.5991	3.3364	1.938	2.2604	2.3948	2.6784	2.2819	2.9291	2.6926	3.4728	2.1655	1.5165	1.8226	1.921	1.7713	1.5419	1.9128	2.5406	2.2348	1.531	1.9887	2.8397	2.1771	2.5261
230	2.1635	2.401	2.401	1.6158	2.005	1.1982	1.0241	2.5495	1.444	1.8405	2.7232	2.0659	1.7408	1.6627	2.823	2.2601	1.7606	2.5065	2.4652	2.4969	0.9558	1.9863	1.0888	2.1846	2.3054	2.6004	3.4968	2.0674	2.2288	2.4286	2.657	2.2919	2.9357	2.6536	3.3832	2.3175	1.4984	1.8343	1.8391	1.7611	1.6123	1.9752	2.5862	2.2687	1.5616	1.9259	2.3131	2.1316	2.4673
232	2.1477	2.4005	2.4005	1.5305	1.9936	1.2632	0.997	2.5285	1.347	1.9458	2.6432	1.9848	1.7484	1.6646	2.7943	2.2073	1.8421	2.5298	2.3886	2.5488	0.9628	1.9422	1.0749	2.1363	2.3506	2.5582	3.4566	2.0925	2.2814	2.4051	2.5986	2.254	2.8941	2.6798	3.3158	2.4189	1.4877	1.8623	1.818	1.7377	1.826	1.9508	2.6254	2.2436	1.5606	1.9101	1.8364	2.1692	2.4514
234	2.1725	2.3997	2.3997	1.4951	1.9467	1.2751	1.0009	2.5198	1.3053	1.815	2.6527	2.0106	1.7916	1.696	2.7574	2.2165	1.8585	2.4659	2.3124	2.5681	0.9405	1.9305	1.0741	2.1477	2.41	2.5502	3.4238	2.1567	2.2133	2.3845	2.6525	2.2067	2.9296	2.6131	3.3388	2.4362	1.5197	1.8802	1.8325	1.6996	2.0528	1.9048	2.6251	2.3173	1.601	1.9378	1.4983	2.1446	2.4255
236	2.2075	2.3652	2.3652	1.4895	1.9683	1.3232	1.008	2.5042	1.3127	1.7129	2.6254	2.0018	1.8033	1.7397	2.667	2.1004	1.8526	2.5402	2.3043	2.5307	0.9367	1.891	1.0799	2.0993	2.3388	2.516	3.4005	2.2737	2.2051	2.4476	2.6025	2.1621	2.8893	2.5989	3.3211	2.417	1.5596	1.8118	1.7145	1.8001	2.4064	2.0671	2.6836	2.3291	1.6357	2.0255	1.4279	2.1771	2.4416
238	2.1569	2.3121	2.3121	1.5399	1.9247	1.3635	1.0489	2.5018	1.3335	1.6366	2.6747	1.9555	1.7734	1.7624	2.6296	2.0476	1.7932	2.5231	2.4528	2.5266	0.9633	1.8608	1.0595	2.0839	2.2214	2.5235	3.3206	2.3028	2.1817	2.4058	2.3823	2.1731	2.9005	2.5939	3.3423	2.4588	1.5899	1.7683	1.6839	1.8508	2.5946	2.1239	2.7358	2.3898	1.7535	1.99	1.4211	2.2312	2.4249
240	2.1426	2.3389	2.3389	1.6757	1.9576	1.4143	1.0248	2.39	1.3295	1.6375	2.7226	2.0003	1.7569	1.7005	2.6243	2.1656	1.7537	2.4804	2.4749	2.4183	0.9455	1.8642	1.1608	2.0583	2.1811	2.5046	3.3241	2.2589	2.177	2.3693	2.2905	2.1774	2.8766	2.6615	3.3029	2.4728	1.5724	1.7337	1.7469	1.805	2.6555	2.1137	2.6988	2.2744	1.7572	1.9142	1.3481	2.2086	2.3928
242	2.1856	2.3186	2.3186	1.7477	1.9533	1.4833	1.0098	2.3202	1.4148	1.5774	2.7368	2.0052	1.7357	1.6116	2.6597	2.237	1.6943	2.5044	2.414	2.4314	0.9727	1.8914	1.1774	2.1824	2.2613	2.5019	3.2468	2.0816	2.1455	2.3954	2.429	2.179	2.8774	2.5744	3.2486	2.4427	1.5051	1.6767	1.7522	1.7864	2.4717	2.0701	2.5697	2.1908	1.8105	1.8839	1.3578	2.1986	2.4175
244	2.0813	2.2652	2.2652	1.7295	1.9298	1.5355	1.0116	2.3429	1.4836	1.5732	2.5953	2.0264	1.7759	1.5956	2.5883	2.193	1.7536	2.4735	2.3187	2.4129	0.9477	1.9144	1.1645	2.1428	2.3344	2.524	3.2263	1.9716	2.1496	2.3809	2.4761	2.2147	2.8682	2.5833	3.2444	2.3232	1.4307	1.6783	1.7054	1.7426	2.2975	2.0835	2.452	2.0997	1.7724	1.8731	1.3925	2.1204	2.3835
246	2.0439	2.2941	2.2941	1.7282	1.9043	1.5657	0.9849	2.4404	1.4275	1.4801	2.4604	1.9962	1.7866	1.5724	2.5858	2.0563	1.7827	2.3893	2.3069	2.4191	0.9573	1.9255	1.1634	2.1534	2.378	2.4724	3.2456	1.8507	2.1772	2.3797	2.5265	2.2044	2.8851	2.5391	3.2304	2.2103	1.4926	1.6907	1.7372	1.7307	2.1891	2.0408	2.4401	2.0541	1.6806	1.8275	1.5406	2.0741	2.3483
248	2.1131	2.2815	2.2815	1.8368	1.9369	1.6719	1.0282	2.491	1.3809	1.5726	2.4054	1.9705	1.741	1.5271	2.6142	1.9938	1.8249	2.3428	2.3291	2.3594	1.002	1.9456	1.1826	2.0793	2.357	2.441	3.2066	1.8009	2.2045	2.4122	2.5561	2.1726	2.8998	2.6143	3.1917	2.2659	1.4477	1.7065	1.7773	1.7931	2.1872	1.9863	2.4889	2.1644	1.6246	1.877	1.6454	2.0988	2.398
250	2.0921	2.2371	2.2371	1.7584	2.0091	1.647	1.0141	2.436	1.4357	1.5031	2.3424	1.8382	1.7352	1.5689	2.5513	1.9711	1.7901	2.3196	2.2719	2.2948	0.9957	1.9165	1.1555	2.025	2.2881	2.3811	3.1389	1.8256	2.2002	2.3892	2.3813	2.0377	2.8681	2.5427	3.0824	2.4092	1.4662	1.748	1.8473	1.7279	2.0429	1.8526	2.5902	2.197	1.5778	1.8442	1.7808	2.0124	2.3704
252	2.0165	2.27	2.27	1.6982	2.0473	1.7223	1.046	2.416	1.4002	1.5275	2.3516	1.9101	1.7284	1.6506	2.5359	1.9552	1.764	2.3789	2.2349	2.3561	0.993	1.888	1.2073	2.1393	2.1513	2.4172	3.073	1.7946	2.186	2.3481	2.296	1.9567	2.8116	2.4921	3.0466	2.4394	1.515	1.7968	1.898	1.6862	1.9414	1.9272	2.6145	2.2278	1.6133	1.9059	2.0939	1.9583	2.315
254	1.941	2.2467	2.2467	1.664	2.0223	1.8013	1.0719	2.4163	1.4457	1.5038	2.4115	1.9515	1.7111	1.61	2.5458	1.9588	1.7649	2.3947	2.214	2.3139	0.9917	1.8904	1.2541	2.2232	2.1445	2.4059	3.047	1.7335	2.2131	2.3463	2.2998	2.0486	2.8218	2.5465	3.138	2.4633	1.4907	1.7705	1.9624	1.7795	1.8232	1.8399	2.5796	2.177	1.6218	1.9672	2.4061	2.0084	2.2723
256	1.9101	2.1971	2.1971	1.5796	1.9918	1.7123	1.0543	2.3434	1.5157	1.4989	2.4043	1.984	1.6964	1.5828	2.528	1.939	1.766	2.402	2.17	2.3266	1.0214	1.8846	1.2469	2.1855	2.2104	2.4314	3.0055	1.776	2.2045	2.3129	2.365	2.0793	2.7268	2.4647	3.093	2.3825	1.4775	1.7295	1.9242	1.7546	1.7002	1.8013	2.4661	2.0996	1.6928	2.0696	2.5408	1.9813	2.342
258	1.8676	2.2014	2.2014	1.4587	1.9259	1.7552	1.0531	2.3464	1.5801	1.483	2.3852	1.9262	1.6268	1.5486	2.5162	1.9605	1.7302	2.4824	2.2195	2.36	0.9787	1.8498	1.1984	2.1589	2.1742	2.4533	3.1014	1.7926	2.1133	2.3178	2.4787	2.0685	2.7222	2.4906	3.0833	2.344	1.5004	1.7189	1.9478	1.8212	1.5158	1.832	2.4758	2.0945	1.7164	2.0681	2.5365	2.0514	2.2943
260	1.8854	2.1333	2.1333	1.406	1.8625	1.7689	1.0714	2.361	1.6669	1.5072	2.4032	1.96	1.695	1.5969	2.5104	1.9374	1.7164	2.4461	2.1858	2.3718	1.0061	1.8484	1.2311	2.0589	2.1761	2.4195	3.136	1.785	2.0858	2.2523	2.5464	2.0401	2.7338	2.4234	3.0334	2.2055	1.6213	1.6859	1.9346	1.7867	1.4152	1.8412	2.4854	2.0936	1.7945	2.0149	2.2265	2.0811	2.2907
262	1.9041	2.1278	2.1278	1.4659	1.9299	1.7337	1.0822	2.4329	1.6663	1.5791	2.4523	1.9983	1.6536	1.5752	2.5045	1.9256	1.6952	2.4004	2.2765	2.4243	0.9736	1.8494	1.2586	2.0169	2.2611	2.4152	3.1009	1.7686	2.1173	2.3016	2.5702	2.1456	2.7213	2.3979	2.9986	2.2017	1.67	1.7437	1.9597	1.7242	1.3735	1.7914	2.5318	2.1692	1.8323	2.013	1.8875	2.0721	2.2297
264	1.9351	2.1275	2.1275	1.6074	1.8765	1.6946	1.0506	2.4295	1.7006	1.6276	2.4518	1.9783	1.6754	1.5654	2.407	1.9272	1.6929	2.3681	2.2574	2.3697	0.9996	1.8364	1.2647	1.8726	2.3384	2.3783	3.0656	1.7376	2.1192	2.2758	2.6528	2.1402	2.7096	2.4105	2.8991	2.1726	1.6625	1.7759	1.9691	1.665	1.3179	1.7307	2.5324	2.1496	1.8037	1.9831	1.6396	2.0567	2.2411
266	1.8815	2.1439	2.1439	1.7269	1.8967	1.6435	1.0443	2.4044	1.6995	1.5667	2.4611	1.9605	1.6147	1.6382	2.4015	1.8651	1.6392	2.3519	2.3336	2.3323	0.9676	1.8324	1.2797	1.7971	2.3051	2.3246	3.0506	1.7717	2.1779	2.2185	2.6183	2.0782	2.7032	2.4296	2.8936	2.2158	1.617	1.8018	1.9384	1.6321	1.2409	1.7366	2.5248	2.1455	1.7456	1.9508	1.5026	2.0258	2.2059
268	1.8657	2.143	2.143	1.6717	1.8258	1.5329	1.0288	2.3665	1.7133	1.5122	2.4978	2.0173	1.6346	1.5952	2.4465	1.765	1.6614	2.3154	2.21	2.3612	1.0044	1.8157	1.2634	1.7844	2.1947	2.346	3.063	1.7328	2.1078	2.2178	2.4376	2.0789	2.6607	2.3869	2.9326	2.221	1.636	1.7412	1.9478	1.6456	1.2707	1.737	2.4918	2.0755	1.7172	1.9078	1.3864	1.9589	2.1706
270	1.9062	2.1649	2.1649	1.6191	1.7871	1.4903	1.068	2.2849	1.7819	1.5711	2.4495	1.9871	1.6412	1.5792	2.4876	1.7343	1.6903	2.3114	2.1618	2.3884	1.0327	1.808	1.2695	1.8063	2.1407	2.2989	3.0347	1.6974	2.1414	2.2404	2.3753	2.1063	2.6456	2.4489	2.8638	2.3171	1.6539	1.7093	1.9426	1.656	1.2792	1.737	2.4493	2.0588	1.6723	1.8481	1.3792	1.9044	2.1347
272	1.877	2.1931	2.1931	1.6581	1.8149	1.3707	1.1183	2.3117	1.7962	1.5986	2.4311	1.9464	1.602	1.5573	2.5254	1.6744	1.7162	2.3178	2.122	2.3968	1.0253	1.7679	1.352	1.8282	2.1456	2.3156	2.9937	1.7542	2.1595	2.1901	2.4546	2.0561	2.6793	2.4374	2.8584	2.2103	1.6479	1.6937	1.9082	1.6542	1.3119	1.8233	2.4384	2.0812	1.5801	1.7951	1.5147	1.908	2.1631
274	1.8628	2.1744	2.1744	1.6135	1.8529	1.2855	1.1407	2.3112	1.817	1.6282	2.3795	1.8769	1.6183	1.627	2.4902	1.6582	1.7607	2.2545	2.1153	2.4035	1.0242	1.698	1.3573	1.7717	2.1485	2.2926	2.9596	1.7444	2.1299	2.2081	2.6436	2.1336	2.6589	2.4298	2.8564	2.1704	1.6324	1.6443	1.8898	1.6191	1.366	1.9198	2.4107	2.0601	1.5599	1.7948	1.6135	1.838	2.1476
276	1.906	2.1761	2.1761	1.5805	1.793	1.1974	1.1118	2.3592	1.751	1.6386	2.3552	1.8569	1.5567	1.5709	2.4428	1.6805	1.8082	2.2876	2.1092	2.3702	1.002	1.6879	1.4643	1.7809	2.1095	2.3008	2.8936	1.7704	2.1058	2.1715	2.6591	2.1275	2.6327	2.4144	2.9142	2.1367	1.6368	1.6319	1.874	1.6075	1.4128	1.9497	2.3992	2.0063	1.4878	1.7544	1.7643	1.8607	2.1379
278	1.9913	2.1644	2.1644	1.4801	1.7365	1.1924	1.0953	2.3199	1.8225	1.6331	2.2795	1.7777	1.5298	1.6015	2.4349	1.7524	1.7983	2.2396	2.1304	2.3325	1.0289	1.6967	1.6196	1.8595	2.1121	2.2909	2.8731	1.7055	2.0034	2.1598	2.4513	2.0589	2.6502	2.4325	2.9457	2.1233	1.6296	1.6435	1.8515	1.6369	1.445	1.9398	2.3739	2.0443	1.4428	1.7988	1.9571	1.8105	2.1199
280	1.9851	2.2013	2.2013	1.4378	1.6747	1.132	1.1114	2.2837	1.8122	1.5413	2.2472	1.7978	1.5213	1.5811	2.3675	1.8377	1.7699	2.2347	2.1742	2.4012	1.0304	1.7133	1.9258	1.9407	2.0418	2.2602	2.7931	1.7138	2.0187	2.1482	2.1234	1.9765	2.6111	2.3495	2.9277	2.1286	1.5608	1.6477	1.8529	1.5842	1.5577	1.8507	2.4293	2.0375	1.4031	1.7459	2.164	1.8213	2.0928
282	1.9422	2.139	2.139	1.4226	1.7369	1.0652	1.101	2.2927	1.6362	1.5646	2.2948	1.7774	1.5321	1.5913	2.3658	1.9058	1.7693	2.2584	2.2056	2.4665	1.0766	1.7333	2.2253	2.0159	2.0737	2.2167	2.8138	1.6178	2.0262	2.1184	1.9803	1.9491	2.6276	2.3101	2.9582	2.1647	1.5506	1.6365	1.8472	1.6361	1.6859	1.8155	2.4331	2.0216	1.3555	1.8407	2.2879	1.8252	2.0849
284	1.8864	2.0876	2.0876	1.362	1.758	1.0757	1.0757	2.4229	1.5232	1.5267	2.2529	1.8072	1.5651	1.6035	2.3807	1.8986	1.8236	2.2247	2.1295	2.4635	1.1073	1.7296	2.4582	2.0375	2.0949	2.2612	2.886	1.6317	2.0455	2.147	2.0297	1.9328	2.5864	2.3218	2.9012	2.2766	1.4742	1.5622	1.8206	1.7064	1.7019	1.8827	2.3358	2.0262	1.3068	1.8685	2.2953	1.852	2.1339
286	1.8502	2.0628	2.0628	1.3399	1.7486	1.1064	1.0898	2.4552	1.4673	1.5196	2.281	1.844	1.5223	1.5756	2.3408	1.9138	1.789	2.2031	2.1296	2.4501	1.1178	1.7762	2.3744	2.021	2.1024	2.2809	2.863	1.6379	1.9882	2.0861	2.1171	1.9977	2.534	2.2589	2.9196	2.1998	1.443	1.5794	1.7779	1.6471	1.7434	1.8593	2.3741	2.0388	1.3524	1.8429	2.0546	1.8832	2.0696
288	1.8749	2.0696	2.0696	1.3678	1.7241	1.0726	1.0855	2.4828	1.439	1.514	2.3419	1.818	1.4975	1.5925	2.3661	1.8995	1.7446	2.2024	2.1863	2.4154	1.1268	1.7154	2.1433	1.9586	2.1158	2.2187	2.9317	1.5846	2.0043	2.1177	2.2245	2.0648	2.5831	2.2753	2.7501	2.2798	1.4139	1.5974	1.7197	1.5652	1.7272	1.9199	2.38	2.0296	1.3585	1.7835	1.6982	1.9112	2.1027
290	1.9056	2.0903	2.0903	1.3944	1.7203	1.0661	1.1099	2.3797	1.4449	1.5568	2.4032	1.8391	1.5494	1.5862	2.3523	1.8784	1.7271	2.2009	2.2502	2.3736	1.1236	1.7539	1.8321	1.8615	2.1305	2.2355	2.9549	1.5778	2.0043	2.1335	2.4319	1.9913	2.5511	2.2452	2.7728	2.2794	1.3866	1.6371	1.7885	1.5518	1.7922	1.914	2.4032	2.0249	1.355	1.7007	1.5307	1.8993	2.1158
292	1.9051	2.0669	2.0669	1.4754	1.7576	1.0372	1.1324	2.2749	1.4532	1.5799	2.4742	1.9482	1.4909	1.5922	2.3177	1.8552	1.8353	2.1659	2.216	2.3942	1.0768	1.7288	1.462	1.8233	2.1674	2.2134	2.8484	1.6018	2.0029	2.1367	2.4226	1.972	2.5337	2.2714	2.7574	2.2356	1.4015	1.6479	1.8349	1.5333	1.781	1.8381	2.3868	2.0115	1.4135	1.6343	1.4506	1.8389	2.1
294	1.9114	2.0708	2.0708	1.5459	1.6875	1.0772	1.1834	2.2627	1.4384	1.6365	2.4302	1.9239	1.4987	1.5825	2.3984	1.7272	1.7758	2.1644	2.1299	2.3863	1.0646	1.6608	1.2281	1.7878	2.2245	2.2399	2.8181	1.5754	2.0159	2.09	2.3447	1.9328	2.5446	2.2658	2.8209	2.2737	1.3222	1.6483	1.7931	1.5678	1.7097	1.787	2.3461	2.0351	1.5501	1.6388	1.4329	1.8189	2.1043
296	1.8951	2.0536	2.0536	1.4926	1.6472	1.0689	1.1607	2.2626	1.4039	1.6519	2.4044	1.9	1.4975	1.5082	2.336	1.681	1.8125	2.1661	2.0732	2.4182	1.0367	1.7159	1.0475	1.7799	2.1896	2.2407	2.8072	1.5682	1.9566	2.0395	2.2533	1.9495	2.4808	2.2714	2.8551	2.2346	1.3928	1.6739	1.7854	1.5581	1.6351	1.7669	2.3368	2.033	1.8106	1.6807	1.4389	1.7633	2.0513
298	1.884	2.0888	2.0888	1.5318	1.6821	1.0987	1.1873	2.226	1.4462	1.6486	2.4171	1.898	1.519	1.5077	2.2617	1.6316	1.8461	2.1432	2.091	2.3929	1.0502	1.6781	0.9826	1.759	2.2097	2.2123	2.7285	1.5868	1.925	2.0191	2.1985	1.8961	2.4616	2.2829	2.8838	2.1627	1.4043	1.7256	1.8748	1.491	1.6199	1.7264	2.3348	2.011	1.9335	1.6751	1.5246	1.7104	2.1041
300	1.8677	2.1248	2.1248	1.519	1.668	1.1541	1.1508	2.288	1.4358	1.6621	2.4286	1.8757	1.5074	1.4637	2.3253	1.6211	1.9562	2.1666	2.1205	2.3877	0.9979	1.713	0.9614	1.7675	2.1532	2.2365	2.7366	1.5778	1.9589	2.0691	2.2254	1.8709	2.4433	2.2632	2.8116	2.1363	1.4012	1.7477	1.9065	1.4393	1.5813	1.7066	2.333	1.9749	1.9289	1.6182	1.6132	1.6888	2.0619
Δcoil IE
Time (s)	Cell#1	Cell#2	Cell#3	Cell#4	Cell#5	Cell#6	Cell#7	Cell#8	Cell#9	Cell#10	Cell#11	Cell#12	Cell#13	Cell#14	Cell#15	Cell#16	Cell#17	Cell#18	Cell#19	Cell#20	Cell#21	Cell#22	Cell#23	Cell#24	Cell#25	Cell#26	Cell#27	Cell#28	Cell#29	Cell#30	Cell#31	Cell#32	Cell#33	Cell#34	Cell#35	Cell#36	Cell#37	Cell#38	Cell#39	Cell#40	Cell#41	Cell#42	Cell#43	Cell#44	Cell#45	Cell#46	Cell#47	Cell#48	Cell#49
0	1	1	1	1	1	1	1	1	1	1	1	1	1	1	1	1	1	1	1	1	1	1	1	1	1	1	1	1	1	1	1	1	1	1	1	1	1	1	1	1	1	1	1	1	1	1	1	1	1
2	1.0221	1.0016	1.0157	1.0247	0.9861	0.9953	1.034	1.0149	1.0336	1.0076	1.034	1.0482	1.0178	1.0182	1.0063	1.045	0.9751	1.0007	1.0076	0.9944	0.9842	1.0354	1.0173	0.9933	1.0042	0.9774	1.0043	1.0502	0.972	0.9898	0.9996	1.0109	0.9629	1.0001	1.0309	1.0278	0.9769	1.0085	1.0174	1.0439	1.0411	0.9755	1.0279	1.0216	1.0405	0.9384	0.9784	1.0004	0.9973
4	1.0333	1.0312	1.0243	1.0337	0.973	0.9955	1.0563	1.0142	1.0471	1.0186	1.0065	1.0552	1.0326	1.0371	1.0529	1.0345	0.9684	0.9891	0.9839	0.9937	0.9801	0.9882	1.0331	1.0167	1.0156	0.9904	1.0094	1.0409	0.9353	0.9991	1.035	1.0043	0.989	1.0204	0.997	1.0011	0.9828	1.0086	1.0083	1.0301	1.0248	0.971	1.0454	0.9793	1.0103	0.964	0.9908	0.9897	0.9852
6	1.0429	1.0577	1.0011	1.0226	0.9876	1.0128	1.0456	1.0023	1.0326	1.0161	1.0048	1.1037	1.0801	0.9775	1.0504	1.0181	0.9763	1.0669	1.0016	0.9612	0.9625	1.0311	1.0307	1.0188	0.9949	1.0021	1.0234	1.0434	0.9298	1.0289	1.0395	0.988	0.9887	1.0224	0.9902	1.0053	1.0216	1.0745	1.0235	1.0207	1.0017	0.9736	1.0145	1.0292	0.9916	0.9549	1.0198	1.0095	0.9945
8	1.0733	1.046	1.0063	1.0406	0.9832	1.0035	1.0434	1.0021	1.0592	1.018	1.0276	1.1248	1.1013	0.9887	1.0497	1.0049	0.9726	1.0434	0.9665	0.9455	0.9911	1.0451	1.0579	1.026	1.0019	0.9791	1.025	1.0256	0.9607	1.0139	1.0476	0.9993	0.9946	1.0078	0.9946	1.0041	1.0045	1.0548	1.0296	1.0498	1.0287	0.9939	1.0126	1.0259	0.9858	0.9411	1.004	0.9928	1.0186
10	1.1092	1.0462	1.0359	0.9973	1.0042	1.0231	1.0325	0.9964	1.0373	1.3149	1.0288	1.1749	1.0877	1.0225	1.0742	1.0551	0.9743	1.0812	1.0505	0.9919	1.0168	1.1162	1.0501	1.0047	1.0546	1.0122	1.0031	1.0251	0.8988	1.0222	0.9999	0.976	1.1419	1.0886	1.0119	1.0362	0.993	1.0848	1.0245	1.1643	1.0435	1.0022	1.105	0.9946	1.0094	0.9648	1.0235	1.0282	1.0113
12	6.9348	2.857	5.9973	4.7806	4.9477	5.9454	5.6314	5.6824	6.6696	5.4065	1.5991	5.9822	6.1334	4.7209	4.8657	6.8218	5.7956	5.8007	6.4917	5.89	6.8527	7.2988	5.4679	2.2112	5.3089	4.9965	5.0225	5.655	2.1415	1.3988	5.2644	3.0127	5.3651	4.4466	2.8709	3.969	5.0116	2.5941	4.9669	6.4914	5.417	5.613	5.9729	5.0129	4.9447	1.6306	5.4892	4.8025	2.6007
14	7.3494	5.6828	6.4362	6.5382	6.1192	6.6592	6.9417	6.3987	7.2984	6.2934	6.0358	6.581	6.6331	6.1031	5.9736	7.3494	6.8115	6.5584	7.2037	6.9515	7.748	7.4845	6.8622	5.4028	6.9416	5.813	6.8809	6.3982	4.9257	3.4878	6.888	5.7828	6.2387	6.1715	5.9511	6.0818	6.0987	6.0753	6.91	6.8894	5.979	6.031	6.405	5.7132	6.0785	5.1959	6.6224	6.814	6.2254
16	7.152	5.8626	6.2074	6.4405	5.9718	6.3874	6.8669	6.2536	7.0683	6.1208	6.7525	6.3497	6.4328	5.9589	5.8919	7.1884	6.526	6.3212	6.782	6.7402	7.5622	7.0676	6.7052	5.7554	6.7188	5.6637	6.7313	6.0547	4.9228	5.1919	6.6959	5.8304	6.1785	6.1155	6.0197	6.0415	5.9944	6.1633	6.7028	6.6909	5.7414	5.7735	6.1771	5.4575	5.9236	5.5073	6.271	6.4909	6.3144
18	6.6809	5.6342	5.9131	6.0444	5.7343	6.107	6.6146	5.865	6.6822	5.7752	6.5275	5.9494	6.0822	5.5915	5.5781	6.861	5.9584	5.9572	6.141	6.3265	7.0363	6.4653	6.2823	5.6159	6.364	5.3513	6.3022	5.6562	4.4555	5.0729	6.2262	5.4885	5.9288	5.8694	5.859	5.8482	5.6986	5.9454	6.2562	6.328	5.2057	5.3291	5.816	4.9852	5.6624	5.3506	5.8545	6.0064	6.0207
20	6.2579	5.3425	5.4998	5.558	5.362	5.583	6.2889	5.4688	6.1025	5.4061	6.1082	5.3211	5.6107	5.1002	5.2698	6.4193	5.3266	5.5079	5.4105	5.85	6.4949	5.8118	5.829	5.2892	5.9438	4.9598	5.8132	5.2132	3.9395	4.8288	5.6762	5.1727	5.7254	5.4284	5.5244	5.5279	5.4456	5.5631	5.8349	5.9123	4.6727	4.8952	5.4201	4.495	5.3354	5.0701	5.2716	5.4618	5.6532
22	5.7218	4.9598	5.1822	5.101	5.0345	5.196	5.8594	4.9632	5.6794	5.0379	5.5958	4.8248	5.1448	4.5744	4.8557	5.9205	4.7672	5.024	4.6519	5.2988	5.855	5.1212	5.3428	4.9237	5.5664	4.5871	5.3364	4.8088	3.4386	4.4695	5.095	4.8071	5.4176	5.1922	5.1858	5.251	5.1926	5.1643	5.2989	5.4677	4.1412	4.4987	5.0817	4.0752	4.9848	4.6688	4.7995	4.8132	5.1894
24	5.2271	4.4915	4.8235	4.7235	4.7111	4.8164	5.4695	4.5737	5.3066	4.6442	5.0225	4.3168	4.5906	4.1709	4.4961	5.429	4.3807	4.5775	3.9746	4.9001	5.2691	4.5982	4.8824	4.5744	5.0981	4.2434	5.0014	4.5231	3.0453	4.1765	4.5038	4.4994	5.2246	4.8119	4.8932	4.9307	5.0725	4.7914	4.817	4.9825	3.7607	4.256	4.6855	3.9463	4.6656	4.355	4.4666	4.2495	4.7497
26	4.7578	4.0337	4.5431	4.3826	4.4287	4.6615	5.0273	4.1268	4.9259	4.3577	4.4513	3.9232	4.1638	3.8049	4.1652	4.9736	4.1342	4.2183	3.3164	4.3654	4.623	4.1121	4.5189	4.1934	4.6361	3.9786	4.7402	4.3538	2.8004	3.8017	4.1198	4.1214	5.0544	4.5761	4.6375	4.7159	4.9222	4.5481	4.6081	4.5214	3.488	4.0706	4.409	3.8792	4.4623	3.9633	4.2146	3.8006	4.3096
28	4.3782	3.5946	4.3303	4.1583	4.2258	4.4663	4.6161	3.7571	4.7531	3.9971	3.9406	3.6364	3.9396	3.5963	3.9794	4.6392	4.1072	3.9155	2.8895	4.0023	4.0349	3.9211	4.315	3.8573	4.2283	3.8376	4.4765	4.1842	2.7325	3.4954	3.7503	3.8792	4.8916	4.4195	4.441	4.51	4.8629	4.3787	4.4399	4.0543	3.3198	3.8696	4.2041	3.9095	4.2286	3.7435	4.126	3.4559	3.8798
30	4.1667	3.2109	4.0086	4.0926	4.0443	4.4076	4.334	3.4658	4.5774	3.8332	3.4733	3.3814	3.8098	3.4988	3.819	4.4217	3.9257	3.6769	2.6203	3.7861	3.5423	3.6731	4.2562	3.5544	3.7974	3.7319	4.3514	4.1187	2.6951	3.2678	3.5797	3.7748	4.7742	4.2793	4.2733	4.3385	4.6824	4.1514	4.446	3.708	3.431	3.7438	3.9356	3.8587	4.0976	3.542	4.0806	3.2363	3.5329
32	4.0722	3.0168	3.8611	4.1585	3.9403	4.369	4.0565	3.371	4.437	3.758	3.0861	3.3515	3.761	3.2286	3.8212	4.2409	3.6786	3.4259	2.6252	3.7298	3.2566	3.7518	4.3301	3.363	3.5484	3.6692	4.2817	3.9811	2.7395	3.0604	3.6753	3.683	4.7284	4.1146	4.0012	4.2741	4.6254	4.1429	4.4446	3.5003	3.3719	3.7143	3.8995	3.8827	3.9722	3.4447	4.1587	3.2029	3.3092
34	4.0088	2.8761	3.6621	4.1225	3.8928	4.1972	3.7547	3.4183	4.294	3.7608	2.8329	3.3193	3.6753	3.0809	3.7706	4.2698	3.6708	3.1841	2.7193	3.6353	3.2463	3.8854	4.4496	3.1531	3.3901	3.6548	4.2343	3.9177	2.6786	2.8819	3.8443	3.6517	4.5561	3.9911	3.7934	4.1661	4.4687	4.12	4.3029	3.3577	3.1149	3.6836	3.6663	3.7215	3.8166	3.4655	4.1762	3.5781	3.1644
36	3.9706	2.8474	3.5777	4.0815	3.8875	4.0991	3.6357	3.53	4.1989	3.7296	2.6754	3.3088	3.772	3.1998	3.7429	4.1909	3.6627	3.1303	2.9815	3.7584	3.5976	4.379	4.4983	3.0891	3.1907	3.6746	4.2923	3.827	2.5862	2.7689	3.9289	3.7394	4.5332	3.8799	3.8653	3.9552	4.522	4.1766	4.2345	3.3872	2.9113	3.4965	3.5607	3.6477	3.7016	3.5048	4.1218	3.9214	3.3124
38	3.9531	2.8005	3.5753	3.9309	3.7511	3.9746	3.4343	3.5103	4.2693	3.6709	2.5789	3.2313	3.7748	3.3751	3.5886	3.843	3.363	3.121	3.2747	3.7174	4.1174	4.8154	4.4591	3.0522	3.0145	3.5242	4.2112	3.7253	2.4643	2.6522	3.9263	3.728	4.4151	3.8323	3.8368	3.8369	4.4298	4.2492	3.9309	3.2834	2.6767	3.2553	3.4756	3.4133	3.6078	3.5365	3.8574	3.9665	3.5836
40	3.9036	2.8091	3.4103	3.8132	3.5911	3.9222	3.3386	3.4117	4.2887	3.5881	2.4839	3.1833	3.5106	3.3539	3.4065	3.8383	3.165	3.1331	3.313	3.785	4.6055	4.8485	4.308	3.0342	2.8981	3.3382	4.0666	3.6353	2.2067	2.574	3.652	3.5643	4.2829	3.7084	3.8259	3.7287	4.2143	4.0511	3.6739	3.3177	2.7532	3.0524	3.4263	3.1706	3.5225	3.4442	3.4964	3.6721	3.6664
42	3.9244	2.7476	3.3082	3.7193	3.4755	4.0118	3.2631	3.3567	4.171	3.6103	2.5969	3.1145	3.3928	3.1842	3.2092	3.8103	3.0888	3.2614	3.0721	3.9423	4.7644	4.4665	4.1306	3.0714	2.7812	3.1964	3.8489	3.5532	2.0961	2.5076	3.4329	3.2834	4.1917	3.5628	3.8874	3.6503	4.1005	3.7776	3.559	3.2887	2.8033	2.9273	3.4424	3.1572	3.4505	3.3712	3.3571	3.2665	3.6644
44	3.8194	2.6971	3.1937	3.5529	3.3196	4.0773	3.2781	3.238	4.1017	3.5121	2.7489	3.0246	3.1643	3.0778	3.1431	3.6316	3.0478	3.2597	2.706	3.9765	4.6693	3.7849	3.9467	3.1012	2.7645	3.1579	3.6736	3.5427	1.8698	2.4969	3.1786	3.1863	4.0291	3.4378	3.8549	3.5803	4.0169	3.5463	3.4885	3.0964	2.7507	2.7432	3.3922	3.2023	3.4327	3.1403	3.3371	2.8009	3.3298
46	3.7	2.4548	3.211	3.2782	3.1743	3.9973	3.2886	3.0626	3.9751	3.3599	2.9036	2.7618	2.962	2.9539	3.0938	3.5248	3.0329	3.0575	2.3502	3.8747	4.3065	3.0904	3.6898	3.1421	2.6448	3.1991	3.504	3.4958	1.748	2.464	2.9641	2.988	3.9232	3.3731	3.7085	3.4673	3.9868	3.4183	3.433	2.8631	2.7345	2.6868	3.34	3.1892	3.3018	2.905	3.1758	2.4791	3.0117
48	3.5116	2.3526	3.2363	3.1418	3.1374	3.7695	3.2313	2.9459	3.8246	3.2306	3.0713	2.5064	3.133	2.7711	2.9941	3.4444	3.1705	2.7399	2.0741	3.5554	3.7982	2.511	3.4675	3.1367	2.5428	3.1875	3.4657	3.4252	1.6373	2.4563	2.9344	2.9249	3.8206	3.3779	3.6845	3.3614	3.9656	3.3584	3.3945	2.7805	2.5852	2.7133	3.2194	3.1405	3.1602	2.7218	3.1177	2.2916	2.8208
50	3.368	2.2915	3.2537	3.0233	3.0099	3.5261	3.0356	2.8061	3.747	3.0828	3.1857	2.3215	3.3284	2.688	3.0682	3.099	3.1918	2.3862	1.884	3.107	3.2648	2.0999	3.4216	2.9233	2.4826	3.1815	3.439	3.3484	1.5857	2.4232	3.0481	2.947	3.6875	3.4799	3.6004	3.2445	3.913	3.2203	3.4538	2.8351	2.3651	2.7044	3.1418	3.0097	3.0022	2.4304	3.1746	2.2781	2.5558
52	3.2179	2.2487	3.1991	3.1494	2.9591	3.3673	2.9491	2.8453	3.5739	2.9821	3.3305	2.1493	3.5285	2.6404	3.0401	3.0032	2.9382	2.2624	1.7653	2.745	2.7031	1.8739	3.367	2.6474	2.4377	3.0292	3.4758	3.2545	1.5096	2.3355	3.0967	2.858	3.5816	3.3102	3.4696	3.1084	3.7873	3.0637	3.4138	2.8849	2.2612	2.7473	2.9829	2.811	2.8486	2.3116	3.2562	2.4401	2.2698
54	3.1083	2.174	3.0582	3.1927	2.8184	3.2774	2.9299	2.9244	3.5654	2.8828	3.4469	2.1379	3.3016	2.7364	3.0451	3.0318	2.8102	2.2049	1.7316	2.4719	2.3271	1.8023	3.3644	2.4332	2.4206	2.8187	3.4356	3.1743	1.392	2.2352	3.1134	2.7874	3.4657	3.0985	3.4153	3.04	3.7484	3.0592	3.2701	2.9965	2.1175	2.6328	2.8935	2.6285	2.7275	2.3577	3.2163	2.8248	2.1111
56	2.9855	2.1279	2.9232	3.2643	2.7562	3.2753	2.8762	3.0192	3.4599	2.9226	3.4565	2.0919	3.1209	2.6411	2.9357	3.0468	2.637	2.1836	1.7346	2.4697	2.0729	1.8932	3.3768	2.2873	2.4737	2.7431	3.3543	3.1333	1.3931	2.1215	3.0137	2.644	3.4207	2.9272	3.4134	3.0504	3.664	3.0934	3.0988	3.1868	2.0214	2.6258	2.8603	2.5948	2.578	2.5952	3.1662	3.0232	1.9428
58	2.8953	1.9977	2.8413	3.2805	2.7114	3.4629	2.7665	3.0999	3.501	2.9886	3.2331	2.056	2.8982	2.5279	2.6821	3.0256	2.5073	2.4046	1.7263	2.5585	1.8501	2.0224	3.4101	2.1734	2.4577	2.9442	3.1788	3.0884	1.3987	2.0184	2.8707	2.5409	3.3477	2.782	3.3396	2.9306	3.5894	3.0278	3.04	3.1498	1.9938	2.5094	2.8675	2.7153	2.5042	2.6499	3.0356	3.0569	1.8145
60	2.7939	1.8854	2.7197	3.1644	2.7254	3.6452	2.6095	3.024	3.5118	3.0406	2.9109	2.0121	2.5949	2.5355	2.405	3.0148	2.581	2.6334	1.8516	2.8338	1.7124	2.5215	3.4107	2.0592	2.4333	3.0827	2.9698	3.1089	1.4267	1.9191	2.629	2.3294	3.235	2.6647	3.2815	2.8648	3.473	2.9481	2.929	3.1571	1.9986	2.413	2.9268	2.8712	2.4088	2.6175	2.7933	2.9996	1.7529
62	2.7156	1.7662	2.6872	3.121	2.7927	3.6938	2.5128	2.7995	3.5084	3.0381	2.5854	2.0555	2.3544	2.5924	2.2098	3.1574	2.5865	2.8372	1.8846	2.9104	1.6792	4.0343	3.3376	1.9585	2.3918	3.2177	2.8984	3.1695	1.451	1.7838	2.3864	2.1518	3.1335	2.6011	3.2279	2.7924	3.5038	2.7566	2.8492	3.0935	2.0574	2.3381	2.9859	2.8606	2.3583	2.6484	2.7034	2.8654	1.5943
64	2.6136	1.6792	2.5863	2.9872	2.9897	3.5548	2.295	2.5322	3.5902	2.9283	2.3148	2.0565	2.0691	2.5326	2.0715	2.8483	2.5581	2.7504	1.9751	3.0035	1.6256	4.9179	3.3142	1.8443	2.2675	3.2239	2.8172	3.133	1.5167	1.6753	2.1868	2.0299	3.0478	2.6004	3.0532	2.7307	3.4794	2.6684	2.7793	2.9778	1.9894	2.3914	2.8998	2.7244	2.3456	2.5417	2.5467	2.8758	1.4728
66	2.6442	1.5907	2.553	2.8367	3.0294	3.4851	2.2371	2.4621	3.5849	2.806	1.9897	1.968	1.9761	2.5622	2.0467	2.5811	2.4539	2.5614	2.0591	2.9814	1.7263	4.6696	3.3565	1.758	2.1789	3.0156	2.7319	3.0544	1.4602	1.5651	2.1035	2.0742	2.9334	2.5773	3.0807	2.6839	3.3642	2.5797	2.7481	2.7459	1.9631	2.3065	2.8147	2.6183	2.4088	2.4544	2.3845	2.5633	1.2993
68	2.8208	1.534	2.5007	2.6916	3.0585	3.3953	2.1657	2.5082	3.5134	2.6629	1.7291	2.0847	1.7437	2.4195	2.1146	2.3837	2.4294	2.3014	2.1484	2.866	1.7588	3.8712	3.279	1.6236	2.1113	2.7666	2.7662	3.0135	1.3629	1.4021	2.0068	2.1589	2.8465	2.6488	3.0338	2.6243	3.3709	2.4633	2.674	2.4784	1.9941	2.2769	2.8356	2.5187	2.3784	2.4743	2.3729	2.2201	1.1659
70	2.902	1.4757	2.5867	2.6027	3.0628	3.3668	2.0817	2.4249	3.3731	2.5566	1.5767	2.2347	1.6574	2.3611	2.1978	2.1784	2.2942	2.1102	2.067	2.6469	1.8312	2.7726	3.1779	1.5039	2.016	2.6253	2.7345	2.9723	1.2561	1.2936	1.9607	1.9961	2.7764	2.5455	3.0631	2.5758	3.3901	2.396	2.7089	2.3034	1.9871	2.1869	2.733	2.433	2.3085	2.2934	2.2632	1.8889	1.0683
72	3.0342	1.3525	2.5585	2.5332	2.9284	3.2747	2.0168	2.4408	3.1503	2.4533	1.417	2.3211	1.6643	2.296	2.0523	2.3992	2.1906	2.0107	1.9457	2.4174	1.9076	1.9464	3.0911	1.4588	1.8743	2.5023	2.7569	2.9135	1.2241	1.2434	1.9341	1.8317	2.6889	2.4285	3.0399	2.5767	3.3352	2.2519	2.6982	2.4214	1.9964	2.0903	2.5932	2.3368	2.1788	2.0486	2.3618	1.8006	1.0112
74	3.0683	1.2255	2.6101	2.5178	2.6628	3.2254	1.9883	2.4534	3.1813	2.3885	1.2993	2.2659	1.5456	2.2308	2.1499	2.5915	2.129	1.8985	1.8276	2.3492	2.0668	1.4772	3.0274	1.3781	1.7576	2.4083	2.7682	2.906	1.2282	1.154	2.2372	1.6702	2.6142	2.3932	2.9167	2.5311	3.2342	2.0836	2.6394	2.5008	1.9033	1.9487	2.5	2.2893	2.126	1.8693	2.286	1.6961	0.9824
76	3.039	1.169	2.5447	2.6121	2.4742	3.0954	1.9569	2.5131	3.2262	2.3805	1.2219	2.4509	1.5257	2.0892	2.0896	2.83	2.0779	1.7329	1.6148	2.2981	2.5108	1.3277	3.0689	1.3382	1.6244	2.3891	2.8025	2.9103	1.2426	1.0683	2.2956	1.5846	2.5669	2.3146	2.7585	2.5033	3.1982	2.0275	2.5664	2.6042	1.8463	1.882	2.4673	2.2947	2.0658	1.8221	2.4695	1.5377	0.9263
78	2.9807	1.175	2.5119	2.698	2.2601	2.9879	2.028	2.541	3.3097	2.4063	1.1599	2.4148	1.5139	1.96	2.0067	2.899	2.1	1.616	1.46	2.1914	3.4196	1.2452	3.0168	1.3032	1.4982	2.6163	2.6865	2.8686	1.1639	1.0201	2.235	1.5401	2.4993	2.2344	2.6241	2.4758	3.1974	1.9084	2.549	2.6872	1.8143	1.9169	2.2855	2.3309	2.1004	1.6997	2.6271	1.5421	0.8913
80	2.8467	1.1144	2.4935	2.6128	2.2324	2.9672	1.9829	2.6126	3.2475	2.3754	1.1307	2.3905	1.4393	1.8673	1.8729	2.7957	2.1675	1.4795	1.3233	2.1723	4.6837	1.2487	2.9212	1.302	1.3792	2.6438	2.7262	2.8269	1.1212	0.9945	2.2557	1.5483	2.4611	2.0941	2.3473	2.5009	3.1511	1.8692	2.5454	2.8139	1.7492	1.9734	2.1725	2.3767	2.0727	1.6608	2.6569	1.5464	0.8859
82	2.7454	1.0723	2.4996	2.5423	2.2058	2.9535	1.9662	2.6188	3.3263	2.401	1.1322	2.2483	1.384	1.7731	1.7578	2.6436	2.1307	1.3721	1.2582	2.1836	4.9095	1.258	2.8408	1.1693	1.2918	2.6914	2.6199	2.8704	1.0456	0.9637	2.2653	1.6674	2.4164	2.0734	2.3675	2.4326	3.1263	1.7738	2.4564	2.7509	1.6518	1.9363	2.1789	2.4225	2.0559	1.6712	2.4827	1.4712	0.8641
84	2.6039	1.0141	2.4335	2.4305	2.217	2.9225	1.986	2.5806	3.3363	2.3164	1.089	2.1297	1.4277	1.6739	1.725	2.5143	2.1569	1.2998	1.1977	2.2512	4.5177	1.2776	2.7525	1.1046	1.1959	2.6082	2.5733	2.855	1.0563	0.9608	2.1347	1.7366	2.3434	1.9884	2.4178	2.3634	2.9972	1.6801	2.4347	2.6167	1.5395	1.9386	2.1289	2.4553	2.0188	1.6181	2.332	1.5322	0.8743
86	2.4908	1.0046	2.3726	2.3444	2.2617	2.8999	2.0245	2.5997	3.299	2.2376	1.0832	2.0606	1.4423	1.7159	1.7753	2.3224	2.1144	1.2575	1.1626	2.2462	3.7878	1.2707	2.7014	1.0803	1.1479	2.5627	2.5836	2.8762	1.0291	0.9796	1.9169	1.8263	2.3278	1.8776	2.4764	2.2756	2.9347	1.5612	2.4942	2.5007	1.5019	1.8848	2.158	2.453	1.9777	1.4502	2.2999	1.5509	0.8617
88	2.4438	0.9812	2.3111	2.2273	2.2953	3.0168	2.0517	2.5475	3.2815	2.1915	1.0732	1.9545	1.4878	1.7619	1.8378	2.2613	2.0862	1.2411	1.1365	2.207	2.8898	1.2711	2.6328	1.0338	1.0987	2.5118	2.5974	2.8756	1.0475	1.0068	1.9137	1.9363	2.3049	1.8094	2.3891	2.205	2.954	1.4708	2.4414	2.2948	1.4693	1.8644	2.1769	2.3341	1.9027	1.3001	2.3449	1.5715	0.864
90	2.3559	0.9967	2.3737	2.1004	2.2719	3.1445	2.0784	2.4862	3.2503	2.1576	1.0355	1.8867	1.5165	1.8977	1.7607	2.1489	2.0718	1.2607	1.1071	2.2344	2.1703	1.2841	2.6664	1.0055	1.0645	2.4563	2.4972	2.8954	1.0362	0.9767	1.8521	2.1398	2.2443	1.7412	2.2963	2.1515	2.8404	1.3598	2.3059	2.1972	1.4869	1.7843	2.1946	2.3311	1.8063	1.1667	2.2659	1.5867	0.8656
92	2.2286	0.9935	2.3564	2.0625	2.2774	3.1989	2.0885	2.4852	3.1744	2.0842	1.0614	1.7342	1.4079	1.9922	1.6687	1.8932	1.9478	1.3067	1.095	2.2336	1.6661	1.3358	2.6136	0.9864	1.0356	2.4158	2.4349	2.8656	1.0604	0.9559	1.9276	2.1056	2.1342	1.6297	2.1579	2.138	2.8211	1.3473	2.2636	2.1533	1.4918	1.6744	2.1661	2.2775	1.7268	1.156	2.2647	1.5782	0.8495
94	2.1415	0.9994	2.2883	1.9623	2.2891	3.2209	2.068	2.3811	3.1858	2.0092	1.0303	1.6115	1.5102	2.0283	1.6671	1.6993	1.8878	1.2777	1.0326	2.0158	1.294	1.4211	2.5518	0.97	1.0065	2.3928	2.347	2.8558	1.0267	0.9174	1.8197	1.9925	2.1099	1.6209	2.0842	2.1198	2.7074	1.2903	2.2119	2.0786	1.5705	1.6257	2.1109	2.1656	1.6975	1.0849	2.2147	1.7643	0.8314
96	2.1131	0.985	2.3143	1.9845	2.2468	3.2005	1.9138	2.1974	3.1154	1.9178	1.0262	1.5633	1.5255	2.0541	1.5869	1.6226	1.8902	1.3477	1.01	1.9055	1.1607	1.7035	2.4638	0.9616	0.9757	2.3423	2.3354	2.8309	0.994	0.9333	1.8361	1.8908	2.0966	1.5927	2.0735	2.1063	2.7892	1.2607	2.1243	2.0829	1.5895	1.6325	2.1888	2.0806	1.5847	1.0767	2.0238	2.0681	0.8645
98	2.0699	0.9789	2.2825	2.0261	2.2434	3.0747	1.8183	2.0326	3.1185	1.9405	1.0078	1.4677	1.4871	2.1624	1.5824	1.4925	1.8442	1.3599	0.983	1.811	1.1175	2.9797	2.4138	0.9269	0.9554	2.2671	2.3827	2.8085	0.99	0.91	1.7613	1.708	2.094	1.6679	2.0761	2.0331	2.6826	1.2494	2.1177	2.019	1.6136	1.6065	2.1751	1.9901	1.5679	1.0278	1.9419	2.3872	0.8357
100	2.0634	0.9683	2.2398	2.1235	2.257	3.0358	1.7833	1.9104	3.0445	1.8869	1.0071	1.4268	1.6276	2.1715	1.5934	1.4186	1.78	1.4566	0.9903	1.7058	1.1208	4.3829	2.3991	0.9519	0.9609	2.1554	2.3015	2.7548	1.0043	0.9319	1.6353	1.6042	2.028	1.6474	2.0528	1.9919	2.7298	1.2542	1.9888	1.9526	1.6414	1.5972	2.2389	1.9949	1.553	0.9981	1.974	2.5825	0.8614
102	2.033	0.9761	2.2256	2.186	2.3032	2.8993	1.7696	1.7851	2.9988	1.8697	1.0118	1.3608	1.6888	2.1405	1.5353	1.2939	1.653	1.4761	0.9673	1.6469	1.1777	4.4168	2.3558	0.933	0.9408	2.1099	2.2049	2.718	0.9909	0.8851	1.682	1.6043	2.0407	1.6536	1.9725	1.925	2.7187	1.278	1.8862	1.8643	1.6147	1.54	2.1992	1.9862	1.4713	0.9783	2.0633	2.6031	0.8528
104	2.0073	0.9656	2.1301	2.1676	2.2138	2.7954	1.7388	1.6735	2.8195	1.8284	1.0706	1.3313	1.6697	2.1641	1.4605	1.3071	1.5796	1.4771	0.9828	1.5859	1.1537	3.7647	2.3644	0.9054	0.9211	2.0775	2.12	2.694	1.0202	0.8815	1.707	1.5203	1.9694	1.629	1.9209	1.8365	2.6172	1.2961	1.9434	1.8174	1.6907	1.5822	2.2365	2.0138	1.4169	0.9839	2.2455	2.3702	0.8531
106	2.0278	0.9906	2.1474	2.15	2.2678	2.7221	1.6639	1.6596	2.7696	1.7948	1.124	1.3402	1.5237	2.1756	1.4479	1.3448	1.5843	1.5358	1.0021	1.5909	1.1435	2.8172	2.3278	0.9135	0.9202	2.07	2.0665	2.729	1.042	0.8765	1.6479	1.4536	1.9955	1.613	1.8954	1.8022	2.6286	1.2641	1.8945	1.6832	1.7058	1.5442	2.1829	2.102	1.4387	0.9335	2.2657	2.1356	0.8242
108	2.0601	0.9832	2.0854	2.1275	2.2535	2.674	1.5593	1.6062	2.7141	1.7259	1.0683	1.2942	1.513	2.1943	1.3774	1.3611	1.6228	1.679	0.9931	1.5119	1.0974	2.0363	2.3355	0.9322	0.9093	2.0376	2.144	2.7168	1.063	0.8941	1.545	1.3914	2.0001	1.5808	1.8109	1.794	2.6092	1.2784	1.9019	1.5441	1.6966	1.5694	2.142	2.0924	1.4079	0.9317	2.2298	1.9569	0.84
110	2.0961	1.0145	2.106	2.1203	2.1839	2.7125	1.4216	1.5917	2.6875	1.691	1.1015	1.2926	1.5137	2.0961	1.314	1.3372	1.661	1.7496	1.0291	1.3971	1.0981	1.5359	2.2447	0.9421	0.8793	1.978	2.0744	2.7466	1.0274	0.944	1.5093	1.3646	1.9658	1.5608	1.7603	1.8406	2.5691	1.2079	1.8202	1.4269	1.6721	1.6188	2.1368	1.9874	1.3796	0.927	2.1621	1.706	0.8208
112	2.1023	0.9764	2.0653	2.1462	2.0659	2.7796	1.3866	1.5742	2.835	1.6561	1.1251	1.335	1.633	2.0413	1.2911	1.4185	1.6588	1.7892	1.0151	1.3245	1.1184	1.2774	2.2046	0.9196	0.8957	1.9749	2.0262	2.6914	1.027	0.9329	1.4488	1.3704	1.9885	1.5441	1.664	1.8517	2.5102	1.184	1.7643	1.3288	1.7246	1.6076	2.074	1.9309	1.3573	0.9414	2.1055	1.5252	0.7957
114	2.0996	0.9773	2.0483	2.1412	1.9854	2.6852	1.2927	1.5606	2.8713	1.6317	1.1331	1.314	1.7652	1.9653	1.2632	1.521	1.6692	1.8425	1.0749	1.2921	1.1512	1.1761	2.183	0.9665	0.8449	2.0279	2.0335	2.6642	1.069	0.9011	1.4384	1.3202	1.9231	1.51	1.6397	1.8741	2.5167	1.2122	1.7287	1.2495	1.6003	1.57	1.9393	1.9016	1.2773	0.9978	2.1137	1.4451	0.8245
116	2.0267	0.9613	1.9987	2.0667	1.9277	2.6866	1.2037	1.5929	2.8573	1.6116	1.117	1.2981	1.9869	2.0168	1.2796	1.692	1.6396	1.8712	1.1216	1.2696	1.0775	1.135	2.2084	0.9587	0.8673	2	1.9994	2.6459	1.1221	0.9071	1.3471	1.3391	1.9339	1.4818	1.5666	1.8259	2.4266	1.2158	1.7238	1.2359	1.5194	1.6318	1.8794	1.9067	1.2838	1.0012	2.0526	1.3151	0.7982
118	2.0194	1.0047	1.9266	2.0449	1.8646	2.6457	1.1367	1.5795	2.8958	1.6365	1.1076	1.2853	2.1669	1.9512	1.2685	1.906	1.679	1.9097	1.1234	1.3096	1.0798	1.0743	2.1802	0.9738	0.8612	1.9892	1.9438	2.613	1.0962	0.8798	1.34	1.3333	1.9127	1.4417	1.5476	1.7603	2.4761	1.2106	1.6599	1.2221	1.4513	1.5479	1.798	1.8398	1.2646	1.0483	1.9136	1.2554	0.809
120	2.0772	0.9776	1.9686	1.9694	1.8362	2.6771	1.0685	1.5411	2.872	1.5601	1.0485	1.2875	2.1827	1.8745	1.2306	2.1047	1.7066	1.8623	1.0666	1.2742	1.0692	1.121	2.1445	0.9825	0.8634	1.9596	1.997	2.5724	1.0874	0.9168	1.2834	1.3153	1.8693	1.4008	1.4685	1.7849	2.433	1.2705	1.6422	1.2108	1.3928	1.6104	1.8166	1.8358	1.2284	1.1044	1.8354	1.2721	0.8323
122	2.0708	0.9791	1.8971	1.8599	1.7486	2.6964	1.0681	1.5327	2.8952	1.5365	1.0669	1.3107	2.1231	1.7481	1.2387	2.168	1.7523	1.8519	1.0672	1.2932	1.1056	1.1164	2.0953	0.968	0.8574	1.894	1.9756	2.5488	1.109	0.9033	1.2546	1.3058	1.8784	1.3911	1.4581	1.7359	2.4073	1.3037	1.6678	1.19	1.3274	1.5916	1.7988	1.8514	1.2232	1.1373	1.8463	1.2301	0.8242
124	2.0864	0.9509	1.8599	1.8563	1.7705	2.7275	1.036	1.5109	2.8544	1.5044	1.0564	1.3696	2.0792	1.7013	1.2045	2.3182	1.7269	1.8482	1.0703	1.2969	1.1269	1.1491	2.1335	0.9509	0.8789	1.8639	1.9996	2.5848	1.0916	0.9081	1.2361	1.2706	1.8444	1.3881	1.4603	1.6696	2.375	1.4049	1.714	1.1855	1.3589	1.5553	1.8037	1.8458	1.2149	1.2194	1.8221	1.1998	0.8407
126	2.085	0.9354	1.8861	1.8265	1.7429	2.6604	1.014	1.5173	2.8692	1.4736	1.0424	1.3912	2.0684	1.6659	1.1889	2.4357	1.7959	1.8288	1.0839	1.3349	1.1903	1.1304	2.0699	0.9405	0.8727	1.8625	1.9645	2.5872	1.1013	0.9049	1.2029	1.2612	1.8276	1.3634	1.3432	1.6722	2.3337	1.3963	1.7215	1.1677	1.3534	1.5554	1.7657	1.7803	1.2183	1.2469	1.6743	1.1857	0.8241
128	2.0898	0.9332	1.8667	1.8296	1.7585	2.622	0.9871	1.522	2.6646	1.4021	1.0189	1.421	2.1284	1.6185	1.1878	2.3848	1.8271	1.745	1.0212	1.3099	1.1378	1.1246	2.0745	0.9503	0.8739	1.8985	2.0192	2.5867	1.0856	0.9376	1.1903	1.2338	1.8559	1.3679	1.2939	1.6116	2.3339	1.4852	1.7535	1.165	1.2857	1.5918	1.7192	1.7907	1.1886	1.2827	1.6231	1.1486	0.803
130	2.0158	0.9252	1.8667	1.8136	1.7431	2.6209	0.9702	1.5157	2.6414	1.4287	1.02	1.4771	2.0267	1.6278	1.2156	2.1803	1.7666	1.6842	0.976	1.3554	1.1419	1.1227	2.0357	0.9131	0.8552	2.0433	2.0049	2.5281	1.0688	0.9486	1.1518	1.1675	1.7994	1.3353	1.2686	1.5955	2.2848	1.5531	1.8632	1.1617	1.2867	1.5997	1.7276	1.7563	1.1756	1.4364	1.5413	1.0896	0.8307
132	2.0404	0.9337	1.8265	1.7505	1.6894	2.5789	0.9558	1.4924	2.5831	1.4194	1.0211	1.5066	1.8002	1.5605	1.2346	2.0768	1.7217	1.5357	1.0087	1.3636	1.1338	1.1466	2.0471	0.8973	0.859	2.0491	1.9548	2.5111	1.0867	0.9396	1.2048	1.1601	1.8238	1.2861	1.1942	1.5807	2.2359	1.5107	1.8998	1.1682	1.319	1.6517	1.7298	1.7703	1.144	1.5	1.4478	1.1418	0.8228
134	1.9987	0.9584	1.8063	1.7476	1.6476	2.4721	0.9348	1.4573	2.5777	1.4157	1.0107	1.5403	1.717	1.6504	1.2445	2.0127	1.7016	1.4126	1.0563	1.4513	1.1765	1.179	2.0493	0.8863	0.8334	1.9776	1.9636	2.5086	1.0979	0.9198	1.2036	1.1527	1.8081	1.3402	1.2014	1.5609	2.2256	1.559	2.0234	1.1697	1.3461	1.762	1.8463	1.7733	1.1767	1.5268	1.425	1.0961	0.8257
136	1.9484	0.9833	1.8116	1.7832	1.6202	2.4208	0.9554	1.4077	2.5655	1.4187	1.0055	1.6088	1.4968	1.7468	1.2431	1.9213	1.6399	1.2998	1.0686	1.6563	1.2229	1.1924	2.0726	0.8655	0.9027	1.9439	1.9676	2.4873	1.1622	0.8787	1.2132	1.1581	1.8101	1.3029	1.1951	1.5525	2.1756	1.6543	2.0226	1.1357	1.2924	1.6923	1.8406	1.8563	1.1789	1.6234	1.4437	1.0909	0.8397
138	1.9154	0.9206	1.8044	1.7957	1.6397	2.392	0.9654	1.394	2.5517	1.4062	1.0196	1.7071	1.4244	1.7579	1.2319	1.7719	1.5865	1.2232	1.0672	1.8886	1.1911	1.2844	2.0218	0.9045	0.8793	1.8881	1.9026	2.5095	1.1618	0.9011	1.2445	1.1443	1.7675	1.246	1.1204	1.547	2.1883	1.6743	2.0532	1.1204	1.2555	1.6705	1.8396	1.9706	1.1862	1.7063	1.4136	1.0738	0.8432
140	1.8991	0.9471	1.7779	1.7853	1.6343	2.3714	0.9402	1.3928	2.5619	1.3601	0.9993	1.69	1.2686	1.8066	1.2076	1.8084	1.6164	1.2509	1.0668	2.2003	1.2384	1.3364	2.0119	0.8909	0.8812	1.8899	1.9439	2.5403	1.1776	0.895	1.2623	1.139	1.776	1.2359	1.0837	1.578	2.186	1.593	2.0962	1.1089	1.2195	1.6609	1.798	2.0308	1.2619	1.7472	1.4745	1.0623	0.8449
142	1.7849	0.9141	1.7633	1.7859	1.6039	2.3405	0.9671	1.4264	2.5488	1.3655	1.0099	1.8366	1.1287	1.8329	1.1405	1.984	1.5879	1.2454	1.1221	2.4949	1.3814	1.6255	1.9118	0.907	0.9067	1.8671	1.9444	2.5442	1.1155	0.8795	1.298	1.1597	1.6963	1.1916	1.0617	1.5441	2.1489	1.4536	2.1114	1.1402	1.2587	1.6069	1.7795	2.0518	1.2076	1.6541	1.3694	1.0438	0.8515
144	1.7537	0.9138	1.7494	1.7521	1.5792	2.2719	0.9822	1.4462	2.5084	1.3755	1.0337	1.9115	1.1261	1.819	1.1125	2.0881	1.6053	1.2056	1.1135	2.6317	1.6243	2.8284	1.9652	0.9255	0.8833	1.8042	1.9126	2.5486	1.1735	0.8773	1.2873	1.1431	1.7173	1.2036	1.0187	1.4993	2.1079	1.3431	2.1156	1.177	1.2645	1.5152	1.752	2.0408	1.2008	1.6176	1.3846	1.0514	0.8561
146	1.7804	0.9444	1.7728	1.7474	1.5631	2.2831	1.0032	1.4796	2.5227	1.3873	1.069	1.9566	1.0824	1.9463	1.1457	2.2396	1.5802	1.1631	1.1591	2.6894	1.9397	4.067	1.9518	0.9447	0.8894	1.7952	1.9143	2.5275	1.1486	0.9036	1.296	1.1372	1.7076	1.1768	0.9858	1.4976	2.1171	1.2712	2.0576	1.1844	1.2389	1.4559	1.7485	1.9234	1.1766	1.6831	1.3607	1.0313	0.8302
148	1.7435	0.9598	1.7425	1.757	1.5312	2.1975	0.9913	1.4824	2.502	1.3557	1.0617	2.0955	1.0619	1.9806	1.1896	2.1715	1.6429	1.1533	1.2017	2.6839	3.192	4.1512	2.0415	0.951	0.8807	1.7628	1.9661	2.5133	1.1201	0.8606	1.3956	1.1597	1.7059	1.1798	1.0322	1.4584	2.0838	1.1938	1.9553	1.2023	1.1907	1.4234	1.7693	1.8466	1.1327	1.7168	1.3214	1.0602	0.8343
150	1.7224	0.9727	1.6849	1.7152	1.5221	2.1585	1.0235	1.5122	2.5294	1.3366	1.0376	2.1656	1.0228	2.0513	1.1646	2.121	1.6904	1.1309	1.2161	2.5532	4.8395	3.5796	2.0041	0.9613	0.9184	1.7157	1.9283	2.501	1.1551	0.8825	1.4673	1.136	1.7003	1.1622	1.0227	1.4453	2.0516	1.1591	1.8605	1.2339	1.2372	1.3792	1.7914	1.8875	1.1527	1.7982	1.2861	1.0641	0.8434
152	1.7172	0.9741	1.645	1.6925	1.5492	2.2417	1.0352	1.5217	2.5322	1.3424	1.0595	2.0981	0.9797	2.0554	1.1686	1.9911	1.7334	1.1322	1.23	2.3834	5.0758	2.7732	2.0139	0.9602	0.8938	1.6603	1.9396	2.472	1.1135	0.8631	1.5335	1.1537	1.69	1.1189	1.0109	1.4439	2.0314	1.1462	1.8487	1.276	1.2041	1.311	1.8456	1.7797	1.1411	1.927	1.3001	1.1052	0.8185
154	1.711	1.0037	1.6594	1.7683	1.597	2.3137	1.0725	1.5034	2.5021	1.2805	1.0658	2.0077	1.0093	2.1796	1.1521	1.8433	1.814	1.1182	1.2431	2.249	4.5329	2.1082	1.985	0.9638	0.8622	1.5824	1.8568	2.4448	1.127	0.8835	1.6145	1.1826	1.6859	1.1574	1.027	1.4046	2.0072	1.0859	1.7049	1.3281	1.222	1.2773	1.8616	1.7673	1.1554	1.974	1.2802	1.128	0.8467
156	1.6703	1.0275	1.6598	1.7088	1.6222	2.3617	1.0642	1.4966	2.5205	1.2615	1.0429	1.9777	1.0013	2.1551	1.1448	1.7842	1.7493	1.1355	1.2278	2.184	3.7267	1.6237	1.9281	0.9585	0.8852	1.5478	1.855	2.3791	1.1082	0.8732	1.6129	1.1862	1.6764	1.1665	1.0026	1.4337	1.999	1.0815	1.6184	1.333	1.2005	1.2216	1.8229	1.8436	1.1324	1.9811	1.2915	1.1446	0.85
158	1.6259	1.0361	1.65	1.7451	1.6299	2.2968	1.0832	1.4782	2.5127	1.2988	1.0591	1.8926	0.9567	2.1383	1.1756	1.6695	1.763	1.093	1.2561	2.0202	2.7939	1.3627	1.9423	0.9368	0.8659	1.4785	1.8184	2.3378	1.0947	0.8898	1.5946	1.1813	1.6762	1.148	1.0088	1.4176	1.9841	1.0888	1.5757	1.3545	1.1819	1.2352	1.8225	1.8609	1.1545	1.8315	1.3431	1.0904	0.8544
160	1.6358	1.0382	1.6274	1.7479	1.6571	2.2835	1.0963	1.471	2.5554	1.2604	1.0755	1.8196	0.9633	2.0637	1.2052	1.5427	1.711	1.0721	1.2054	1.7674	2.064	1.2403	1.9682	0.9415	0.9125	1.5244	1.7991	2.317	1.1131	0.9038	1.5408	1.1637	1.6672	1.1666	1.0042	1.4307	1.9282	1.0407	1.5475	1.3521	1.1846	1.2563	1.7997	1.8825	1.1348	1.709	1.3651	1.0982	0.8478
162	1.6012	1.087	1.6201	1.7302	1.6882	2.2557	1.148	1.4397	2.5943	1.2548	1.0455	1.7674	0.9889	1.9631	1.2189	1.4691	1.6462	1.0736	1.1869	1.6388	1.6022	1.1913	1.9206	0.9439	0.9108	1.6548	1.786	2.3329	1.0703	0.8933	1.4827	1.194	1.6573	1.1711	0.949	1.4071	1.9139	1.0139	1.517	1.2728	1.2226	1.3543	1.7717	1.8555	1.1217	1.6242	1.3482	1.1153	0.8383
164	1.5906	1.0931	1.6026	1.6564	1.6659	2.1396	1.2205	1.4539	2.6477	1.272	1.0588	1.7214	0.9728	1.9152	1.2463	1.4341	1.6446	1.0424	1.1431	1.5638	1.2941	1.1631	1.9239	0.9024	0.9013	1.8467	1.7915	2.365	1.1167	0.9034	1.4626	1.1567	1.6645	1.1989	0.9259	1.3413	1.9019	0.9849	1.4993	1.3108	1.2734	1.3537	1.677	1.7937	1.1189	1.5605	1.4114	1.1151	0.8387
166	1.5468	1.1278	1.5884	1.6027	1.6164	2.0307	1.2738	1.4346	2.5434	1.2545	1.0802	1.6768	0.9572	1.7975	1.2256	1.4025	1.6047	1.0687	1.1734	1.4329	1.1967	1.1099	1.8855	0.9032	0.9361	2.2953	1.8151	2.3629	1.1091	0.9015	1.4003	1.1786	1.659	1.1989	0.9144	1.3355	1.8445	0.9235	1.5091	1.3434	1.2535	1.3392	1.7258	1.7083	1.103	1.4521	1.4721	1.1266	0.8376
168	1.5488	1.1242	1.5878	1.5516	1.6034	2.0733	1.3327	1.3947	2.4036	1.2745	1.0469	1.6587	0.993	1.7116	1.2763	1.3824	1.586	1.0901	1.1441	1.3773	1.1475	1.1118	1.8459	0.9535	0.982	2.8951	1.8311	2.3247	1.0885	0.9283	1.4177	1.1425	1.6498	1.1671	0.8828	1.3602	1.8452	0.9215	1.4866	1.3653	1.3184	1.4163	1.7176	1.739	1.0817	1.3922	1.5194	1.1548	0.8198
170	1.5277	1.1431	1.5497	1.502	1.5756	2.0115	1.4232	1.3929	2.3035	1.2822	1.0322	1.6005	1.0055	1.6561	1.2643	1.3137	1.6024	1.0998	1.1751	1.2786	1.0568	1.0957	1.8386	0.9754	0.959	3.337	1.8575	2.3431	1.0928	0.9073	1.3904	1.179	1.6237	1.1688	0.8482	1.4291	1.801	0.8803	1.495	1.4174	1.4179	1.4357	1.6784	1.7016	1.1009	1.3966	1.5139	1.1907	0.7929
172	1.5341	1.1925	1.5515	1.5106	1.6047	2.0571	1.5258	1.437	2.2897	1.2609	1.0642	1.5614	1.0086	1.6659	1.3124	1.3281	1.6003	1.1195	1.1877	1.2667	1.0399	1.1113	1.8559	0.9924	0.9942	3.7574	1.862	2.34	1.1025	0.923	1.4313	1.2147	1.6367	1.2113	0.8172	1.4306	1.7974	0.8962	1.5266	1.4963	1.4799	1.43	1.6161	1.7384	1.1309	1.3714	1.5571	1.242	0.8175
174	1.5069	1.2306	1.5576	1.521	1.5936	2.0537	1.642	1.4675	2.2959	1.2763	1.0706	1.493	0.9663	1.6731	1.309	1.4298	1.6167	1.1539	1.2722	1.2353	1.0595	1.1132	1.8153	0.9931	0.9854	4.0215	1.8427	2.3482	1.0858	0.8885	1.4004	1.237	1.6483	1.2112	0.8193	1.4392	1.7872	0.8708	1.5498	1.5627	1.5129	1.4487	1.6025	1.7217	1.132	1.3435	1.6273	1.256	0.8519
176	1.4698	1.3185	1.5362	1.505	1.5418	2.0512	1.669	1.4677	2.2595	1.2587	1.0776	1.5044	1.006	1.708	1.3043	1.3596	1.6165	1.203	1.2538	1.2033	1.0335	1.1194	1.7635	0.9971	0.9837	4.3711	1.8165	2.3511	1.0692	0.9123	1.3897	1.2278	1.6153	1.1981	0.8198	1.4199	1.7736	0.8486	1.5595	1.6362	1.4897	1.4192	1.5845	1.6964	1.1193	1.338	1.7412	1.3045	0.8657
178	1.4951	1.5191	1.5774	1.4746	1.5268	2.0152	1.6687	1.4621	2.2507	1.2469	1.0847	1.5117	1.0337	1.7731	1.256	1.2633	1.5898	1.2418	1.2212	1.239	1.004	1.0982	1.7817	1.0221	0.9831	4.6972	1.7801	2.3432	1.0586	0.9025	1.4323	1.2086	1.5859	1.2369	0.8157	1.3962	1.7773	0.8376	1.6137	1.7585	1.5172	1.4162	1.5632	1.6872	1.1233	1.3125	2.0585	1.2982	0.8601
180	1.5023	1.5467	1.5671	1.4817	1.5668	2.058	1.5913	1.4507	2.2858	1.2706	1.1028	1.5301	1.0457	1.7334	1.2203	1.308	1.5365	1.3218	1.2527	1.3105	1.0264	1.1224	1.7708	1.0629	0.9827	4.902	1.8895	2.3218	1.0737	0.8986	1.3935	1.232	1.5824	1.1886	0.8117	1.4279	1.7379	0.8453	1.6292	1.8745	1.5252	1.4238	1.6039	1.6819	1.0628	1.3143	2.3554	1.3517	0.8439
182	1.4462	1.6779	1.5428	1.5273	1.5425	2.0404	1.6561	1.4777	2.2686	1.2629	1.0723	1.4923	1.0709	1.6824	1.2079	1.2732	1.5285	1.3655	1.2921	1.3055	1.001	1.162	1.7458	1.0483	0.9835	5.0778	1.8929	2.2702	1.0916	0.8867	1.393	1.2345	1.5919	1.2003	0.807	1.3924	1.705	0.8639	1.6009	1.9454	1.458	1.4099	1.6154	1.6023	1.117	1.2472	2.4477	1.3506	0.8606
184	1.4475	1.7361	1.5212	1.5782	1.5019	2.057	1.6193	1.4883	2.3285	1.2696	1.1046	1.504	1.1362	1.6946	1.2163	1.2439	1.5212	1.4148	1.3063	1.2579	1.0096	1.2326	1.7435	1.0177	0.9811	5.2896	1.8132	2.2692	1.1089	0.8711	1.3684	1.2446	1.6168	1.1948	0.7784	1.3817	1.672	0.8447	1.593	1.9467	1.4591	1.3441	1.6409	1.5872	1.1284	1.2616	2.4798	1.4238	0.8814
186	1.425	1.8238	1.5151	1.5794	1.511	2.0481	1.553	1.4791	2.3008	1.3091	1.114	1.5361	1.2226	1.6705	1.2206	1.2459	1.5467	1.4734	1.2863	1.2323	0.9911	1.2897	1.7695	1.0123	1.0019	5.3313	1.847	2.2624	1.1455	0.894	1.3712	1.2846	1.6134	1.1794	0.7965	1.3511	1.6844	0.878	1.6422	1.8367	1.4492	1.3852	1.6339	1.6066	1.0932	1.2027	2.3677	1.4245	0.8877
188	1.4584	1.8955	1.524	1.5741	1.5095	2.0461	1.4921	1.45	2.2613	1.3058	1.0824	1.5132	1.332	1.7079	1.1709	1.2545	1.5974	1.6123	1.3014	1.2265	1.033	1.4827	1.739	0.9894	0.9757	5.3518	1.736	2.2751	1.1355	0.8641	1.3851	1.3784	1.5769	1.2003	0.7814	1.3697	1.6564	0.874	1.6841	1.7442	1.436	1.3454	1.7301	1.5985	1.065	1.1687	2.3305	1.484	0.8915
190	1.499	1.9261	1.5433	1.5149	1.4701	1.9872	1.4198	1.5025	2.2489	1.3441	1.0834	1.4721	1.3993	1.6315	1.1339	1.296	1.5999	1.7722	1.3563	1.2374	1.0561	1.8493	1.7913	0.9762	0.9907	5.3746	1.7329	2.3142	1.1859	0.8847	1.4505	1.5757	1.59	1.1851	0.8095	1.367	1.6256	0.8729	1.6847	1.65	1.4504	1.3437	1.7086	1.6592	1.0737	1.2023	2.2268	1.5395	0.888
192	1.4737	1.8793	1.5495	1.503	1.4247	1.957	1.3655	1.4949	2.2409	1.3679	1.1128	1.4986	1.6452	1.6101	1.0968	1.2805	1.5896	1.8202	1.3744	1.2557	1.0994	3.0304	1.7745	0.9952	0.9876	5.3399	1.7552	2.2758	1.1943	0.8845	1.551	1.6457	1.5831	1.2113	0.8004	1.3818	1.6411	0.9163	1.7054	1.5772	1.4313	1.3022	1.6713	1.6636	1.0577	1.145	2.071	1.6707	0.8918
194	1.4983	1.7601	1.5526	1.5039	1.4203	1.9293	1.3186	1.4435	2.2234	1.3271	1.0701	1.4863	1.8592	1.5752	1.0964	1.3447	1.6208	1.9173	1.3846	1.2187	1.2407	3.7471	1.7922	0.9813	0.9973	5.3434	1.765	2.2765	1.0947	0.9015	1.6476	1.611	1.587	1.1745	0.7854	1.3487	1.6658	0.959	1.7558	1.4548	1.4202	1.3208	1.6942	1.6414	1.0309	1.1327	1.8988	1.8515	0.8759
196	1.441	1.7146	1.5422	1.5358	1.4718	1.9353	1.2981	1.4231	2.2592	1.3562	1.1061	1.5171	2.0233	1.5318	1.055	1.4351	1.62	1.9009	1.3812	1.2718	1.2708	3.5541	1.7435	0.9591	1.0301	5.2628	1.6816	2.3044	1.1014	0.9507	1.7803	1.5424	1.5963	1.1853	0.7991	1.3502	1.6341	0.9942	1.7698	1.3916	1.423	1.3414	1.6664	1.6365	1.0737	1.1626	1.776	2.2939	0.8743
198	1.4214	1.6537	1.5538	1.4795	1.4657	1.9676	1.2814	1.3424	2.2049	1.3427	1.1241	1.399	2.2219	1.5633	1.073	1.4518	1.6254	1.9042	1.3294	1.1988	1.2636	3.0222	1.7518	0.9365	1.0035	5.216	1.731	2.2649	1.0901	0.9582	1.8786	1.4413	1.6019	1.1672	0.7863	1.2958	1.6277	1.0037	1.7763	1.356	1.423	1.4021	1.6478	1.6964	1.0787	1.1092	1.6964	2.6747	0.8776
200	1.4413	1.59	1.5642	1.5228	1.5062	2.0196	1.2532	1.3194	2.2244	1.3653	1.1004	1.4072	2.2033	1.6148	1.0965	1.6005	1.6005	1.8394	1.3385	1.1994	1.2544	2.2897	1.7458	0.9174	0.9952	5.2472	1.7386	2.2457	1.1148	0.9743	2.0317	1.341	1.5959	1.1548	0.8115	1.318	1.6385	1.002	1.8149	1.3191	1.3919	1.396	1.6372	1.6824	1.058	1.0839	1.6695	2.7074	0.9044
202	1.4517	1.4758	1.5566	1.4709	1.4877	1.9241	1.1985	1.2593	2.1546	1.3713	1.0747	1.4053	2.1447	1.6478	1.0692	1.8158	1.5485	1.8074	1.2694	1.1919	1.279	1.796	1.7727	0.9238	1.0206	5.2342	1.7937	2.2285	1.1152	0.9821	2.0484	1.2924	1.5867	1.1683	0.8011	1.3666	1.638	1.0143	1.8116	1.2791	1.3057	1.3985	1.6297	1.7128	1.0778	1.0712	1.5915	2.5152	0.8442
204	1.3757	1.3816	1.5046	1.4507	1.4373	1.8933	1.1789	1.2436	2.162	1.4171	1.0803	1.3905	1.9758	1.7076	1.0736	1.8638	1.5455	1.6831	1.2551	1.2739	1.3462	1.5235	1.7303	0.9075	1.0252	5.2458	1.8157	2.2395	1.1002	0.975	2.1728	1.2717	1.545	1.1807	0.8307	1.367	1.6277	0.9839	1.7931	1.2662	1.3371	1.3938	1.6618	1.7716	1.0693	1.0666	1.5805	2.2811	0.8862
206	1.4022	1.2442	1.5207	1.5178	1.418	1.8851	1.1089	1.2271	2.084	1.4105	1.1064	1.3652	1.7547	1.8478	1.0704	1.8001	1.5993	1.5917	1.2764	1.2634	1.4404	1.406	1.756	0.9533	1.0068	5.2443	1.812	2.2113	1.1471	0.962	2.1516	1.2643	1.5474	1.1915	0.8417	1.3753	1.6252	0.9765	1.7018	1.2403	1.3381	1.3991	1.6593	1.821	1.0729	1.1014	1.5566	2.1138	0.8941
208	1.4397	1.14	1.5218	1.6309	1.477	1.8555	1.1565	1.2487	2.1143	1.4793	1.1064	1.3878	1.6165	1.8856	1.0884	1.8812	1.6094	1.5328	1.2641	1.3275	1.4838	1.2691	1.7589	0.9831	1.0229	5.2964	1.8407	2.2065	1.2405	0.9673	2.2088	1.2617	1.53	1.1646	0.8646	1.3157	1.6421	1.0026	1.6611	1.2876	1.3325	1.3678	1.6801	1.7652	1.1329	1.0937	1.4677	1.8839	0.8632
210	1.4518	1.0232	1.5416	1.7674	1.5056	1.848	1.1226	1.2322	2.1211	1.5866	1.1307	1.4282	1.4974	1.9598	1.1154	2.029	1.6519	1.4438	1.2197	1.3933	1.612	1.187	1.7315	0.9747	1.0388	5.3289	1.8401	2.2178	1.2921	1.0035	2.2065	1.2886	1.511	1.1866	0.9018	1.3556	1.6037	1.0068	1.6303	1.2831	1.3452	1.3502	1.6749	1.8239	1.1115	1.0959	1.3631	1.7051	0.8371
212	1.4601	0.9745	1.5038	1.8596	1.5021	1.8372	1.0686	1.2286	2.1182	1.6844	1.1233	1.4165	1.3729	2.0128	1.1297	2.0864	1.6991	1.3977	1.2459	1.4478	2.0063	1.1359	1.6991	0.9804	1.0447	5.3798	1.7967	2.2459	1.2806	1.003	2.246	1.2947	1.4908	1.1933	0.9457	1.3738	1.6198	1.0694	1.6483	1.2554	1.3842	1.4019	1.657	1.7991	1.135	1.0875	1.3529	1.5403	0.8609
214	1.5049	0.9659	1.5006	1.9355	1.5061	1.8186	1.0936	1.2566	2.1005	1.7946	1.1336	1.4253	1.3071	1.9815	1.0967	2.0093	1.6486	1.3439	1.2373	1.5648	2.4101	1.1327	1.7259	0.967	1.0375	5.3791	1.8522	2.237	1.2989	1.0095	2.0229	1.2107	1.4885	1.1972	0.9413	1.3653	1.6204	1.0894	1.6568	1.2815	1.3366	1.4336	1.5891	1.7897	1.1057	1.0464	1.3065	1.381	0.8353
216	1.5308	0.9152	1.5375	1.9468	1.522	1.7826	1.0496	1.2343	2.0956	1.839	1.1474	1.4546	1.1862	2.0582	1.1061	1.9674	1.6222	1.3615	1.2393	1.6286	3.3032	1.0954	1.6492	0.9828	1.0461	5.4569	1.8674	2.2468	1.2346	1.0129	1.8303	1.1541	1.5099	1.1855	1.0422	1.3434	1.6094	1.107	1.6286	1.2785	1.3712	1.4678	1.6052	1.8317	1.1299	1.0553	1.2993	1.2803	0.8647
218	1.5969	0.8988	1.5394	1.8719	1.4856	1.765	1.0416	1.2512	2.1014	1.785	1.1667	1.4172	1.1061	1.9833	1.1512	1.9057	1.5907	1.334	1.2188	1.5849	4.1498	1.1291	1.6434	1.0012	1.029	5.4341	1.8645	2.2141	1.156	1.0048	1.6684	1.1143	1.4955	1.2053	0.9756	1.3597	1.5728	1.099	1.5807	1.2172	1.349	1.4508	1.5804	1.8903	1.1205	1.0422	1.2843	1.2047	0.8463
220	1.6153	0.8977	1.5501	1.8396	1.463	1.7672	0.9966	1.2439	2.0809	1.7773	1.1373	1.4598	1.0651	1.8967	1.141	1.8091	1.6306	1.3417	1.2188	1.7037	4.4563	1.1925	1.6827	0.9914	1.0279	5.4993	1.8088	2.2055	1.1573	0.9723	1.5547	1.0907	1.4866	1.187	0.9977	1.3592	1.568	1.1173	1.5256	1.2003	1.3395	1.4156	1.5789	1.9324	1.1297	1.0754	1.2641	1.1504	0.8464
222	1.6047	0.878	1.497	1.7989	1.4098	1.7327	0.9828	1.223	2.1073	1.7132	1.1715	1.4223	1.0676	1.8155	1.144	1.5879	1.5999	1.3781	1.2296	1.6873	4.1697	1.1766	1.6581	0.9522	1.0343	5.5161	1.794	2.1906	1.1372	0.9333	1.4652	1.113	1.4467	1.2043	1.0345	1.3403	1.5464	1.0448	1.5173	1.2143	1.3222	1.4257	1.5654	1.942	1.1449	1.0306	1.3191	1.1064	0.8503
224	1.6108	0.8738	1.4713	1.7237	1.418	1.6453	0.9806	1.1937	2.027	1.66	1.1911	1.3263	0.9844	1.6939	1.1423	1.519	1.5737	1.4302	1.2599	1.8344	3.5427	1.1343	1.6648	0.9581	1.0358	5.4694	1.7905	2.2044	1.1408	0.9426	1.4521	1.0763	1.4729	1.2335	1.0449	1.3137	1.5567	1.0325	1.4889	1.2002	1.3025	1.4108	1.5957	1.8849	1.1661	1.051	1.3213	1.1376	0.8635
226	1.5546	0.8498	1.48	1.6648	1.468	1.7066	0.9465	1.1898	2.0301	1.6612	1.1798	1.3526	0.9874	1.6697	1.1141	1.4356	1.5729	1.4454	1.2401	1.8917	2.7943	1.1595	1.7052	0.9735	1.0285	5.4759	1.7897	2.2019	1.1333	0.915	1.3781	1.0883	1.433	1.1854	0.9978	1.3216	1.5527	0.9694	1.4853	1.2233	1.2372	1.4356	1.5702	1.8882	1.1457	1.0122	1.3764	1.1641	0.8316
228	1.5294	0.8561	1.4261	1.5968	1.4008	1.7138	0.958	1.2456	1.9984	1.6613	1.1515	1.3387	1.0101	1.6019	1.1359	1.4332	1.6002	1.491	1.3113	1.9981	2.2996	1.2493	1.6816	0.9453	1.0477	5.414	1.7723	2.1907	1.1214	0.9158	1.3625	1.0906	1.4839	1.1918	1.0386	1.3085	1.5188	0.9706	1.4794	1.2214	1.2559	1.3328	1.5146	1.9402	1.1491	1.0445	1.3912	1.165	0.8225
230	1.5719	0.8264	1.4509	1.5612	1.4148	1.7522	0.9514	1.221	1.9539	1.6296	1.1445	1.337	0.9558	1.6016	1.1401	1.3437	1.6032	1.5251	1.3169	2.0477	2.041	1.2791	1.6598	0.9472	1.0594	5.3465	1.7511	2.1703	1.1012	0.9161	1.3318	1.0755	1.4595	1.1518	1.1389	1.2945	1.5399	0.9876	1.4536	1.2081	1.2812	1.3453	1.4721	1.9234	1.1407	1.0202	1.4732	1.1482	0.8115
232	1.5497	0.8476	1.4288	1.5627	1.4258	1.7251	0.9218	1.2143	2.0411	1.5864	1.1153	1.3359	1.0033	1.6447	1.1491	1.3182	1.6144	1.5245	1.3579	2.1041	1.9459	1.3845	1.6937	0.9407	1.0401	5.3041	1.707	2.1772	1.0864	0.8888	1.3529	1.0982	1.4657	1.1661	1.294	1.3192	1.5541	1.4325	1.4259	1.2253	1.3453	1.282	1.4823	1.8871	1.2022	1.008	1.5202	1.1619	0.8223
234	1.6322	0.8427	1.4617	1.5672	1.4395	1.7551	0.9569	1.2549	2.0515	1.6174	1.1634	1.4333	0.9743	1.6512	1.193	1.2858	1.5834	1.5572	1.3972	2.0685	1.8618	1.6389	1.6989	0.9222	1.0378	5.2332	1.7002	2.1578	1.0925	0.9224	1.3629	1.0611	1.4776	1.178	1.4634	1.3229	1.7069	2.6834	1.428	1.1998	1.2987	1.2442	1.4083	1.8105	1.2072	0.9877	1.5757	1.1362	0.8454
236	1.667	0.8635	1.5123	1.5062	1.4496	1.8205	0.9492	1.2466	2.0253	1.6342	1.1293	1.4281	0.9638	1.6483	1.2325	1.2556	1.595	1.5853	1.3561	1.9626	1.84	2.2147	1.7174	0.9522	1.0032	5.1865	1.6804	2.1183	1.103	0.8871	1.3258	1.073	1.4667	1.201	1.5504	1.3442	1.7834	3.4681	1.4521	1.218	1.3228	1.2277	1.4168	1.6978	1.2139	0.9891	1.6095	1.1778	0.7922
238	1.6633	0.8917	1.4988	1.4856	1.3957	1.8445	0.9719	1.2587	2.0346	1.6326	1.1526	1.4382	1.0017	1.6883	1.2146	1.2772	1.6088	1.5992	1.4485	1.9286	1.7453	2.9582	1.7139	0.935	1.036	5.1787	1.6325	2.1106	1.094	0.8902	1.3716	1.0827	1.464	1.1851	1.5699	1.3608	1.7828	3.6556	1.4507	1.2814	1.3074	1.2486	1.4234	1.6953	1.2343	0.9859	1.6253	1.1864	0.8285
240	1.6468	0.869	1.5039	1.4671	1.3915	1.9112	1.0304	1.2107	2.0459	1.6278	1.1622	1.4543	1.038	1.6996	1.1874	1.2183	1.5726	1.6179	1.5013	1.9012	1.7467	3.1233	1.6949	0.9507	1.0031	5.0606	1.5891	2.0951	1.058	0.8975	1.3858	1.099	1.4571	1.1807	1.5787	1.374	1.7817	3.6412	1.4762	1.3059	1.2874	1.2942	1.4911	1.6721	1.2279	1.0187	1.6132	1.2221	0.8206
242	1.6194	0.8972	1.4445	1.4521	1.3973	1.8962	1.0086	1.2459	2.0561	1.6155	1.1926	1.5755	1.0056	1.6686	1.1826	1.208	1.5538	1.6526	1.4844	1.9338	1.8514	2.9162	1.647	0.9357	1.0437	5.0186	1.5686	2.0851	1.1162	0.8983	1.4146	1.0816	1.4777	1.1847	1.5823	1.3505	1.7688	3.5395	1.4682	1.3367	1.3632	1.3564	1.5085	1.6512	1.2141	1.0387	1.6562	1.2745	0.8473
244	1.62	0.8691	1.4402	1.4267	1.418	1.9328	0.9993	1.2248	2.0547	1.5624	1.2113	1.6095	1.0354	1.6832	1.1979	1.1361	1.5626	1.593	1.3907	1.9415	1.985	2.5833	1.606	0.942	1.0225	4.8335	1.5311	2.0849	1.0998	0.9169	1.3531	1.0675	1.4689	1.1699	1.5781	1.3497	1.7756	3.4755	1.4909	1.3452	1.3717	1.3869	1.4875	1.6447	1.2169	1.0712	1.7577	1.2953	0.843
246	1.6099	0.8857	1.4022	1.4838	1.4039	1.903	1.0139	1.2379	2.0468	1.5234	1.1854	1.6303	1.0279	1.667	1.185	1.1492	1.5506	1.567	1.4451	1.8823	2.109	2.2534	1.5606	0.9403	1.0309	4.7294	1.4961	2.0918	1.1459	0.8826	1.3561	1.0779	1.4481	1.15	1.5404	1.3645	1.7259	3.3049	1.5021	1.4457	1.3463	1.3914	1.4665	1.6214	1.2056	1.0687	1.9437	1.278	0.8341
248	1.5352	0.9139	1.3905	1.5018	1.4225	1.896	1.0114	1.2509	2.0355	1.4834	1.1791	1.6848	1.0796	1.7008	1.2236	1.0822	1.4944	1.5238	1.5231	1.8388	2.254	2.0328	1.5591	0.9293	1.0788	4.6175	1.5549	2.1012	1.1571	0.9218	1.3497	1.0671	1.4694	1.1481	1.554	1.3529	1.6855	3.0972	1.5188	1.5161	1.3451	1.4566	1.4629	1.6676	1.2033	1.0818	2.0786	1.2372	0.8341
250	1.4991	0.8986	1.4164	1.5234	1.4389	1.9156	1.0133	1.2116	2.0006	1.4523	1.1948	1.7907	1.1163	1.7243	1.2443	1.0481	1.5497	1.5167	1.5036	1.6813	2.3875	1.9031	1.5557	0.9671	1.0598	4.5646	1.5391	2.0849	1.1427	0.9345	1.4013	1.0834	1.4718	1.1404	1.5744	1.4249	1.6964	2.9496	1.5676	1.6042	1.3706	1.5034	1.4532	1.7077	1.2097	1.1468	2.1012	1.2274	0.8473
252	1.4932	0.9144	1.4006	1.5395	1.4216	1.9035	1.0389	1.2259	2.0098	1.443	1.1865	1.8295	1.086	1.7002	1.2063	1.0695	1.5377	1.5899	1.5607	1.5709	2.4497	1.7636	1.5203	0.982	1.0576	4.4317	1.5257	2.1222	1.1795	0.8971	1.4418	1.0832	1.4322	1.1449	1.5195	1.3934	1.6826	2.8045	1.5673	1.6204	1.4434	1.4561	1.4462	1.7598	1.1717	1.2197	2.0967	1.2613	0.8809
254	1.5117	0.9375	1.4223	1.5266	1.4371	1.8509	1.0415	1.2503	2.0022	1.4267	1.19	1.8879	1.1802	1.6666	1.2212	1.0928	1.5464	1.6014	1.5321	1.5161	2.4527	1.632	1.5354	0.9788	1.071	4.3944	1.5916	2.1653	1.2094	0.9284	1.4623	1.087	1.4602	1.1837	1.5257	1.4441	1.7	2.6157	1.6166	1.5899	1.4488	1.5017	1.4003	1.7786	1.1922	1.2247	2.0613	1.2749	0.8544
256	1.4551	0.9037	1.3877	1.5119	1.4043	1.8176	1.0494	1.2215	1.9391	1.4266	1.1991	1.9274	1.2001	1.5985	1.1613	1.118	1.4556	1.5573	1.5711	1.4665	2.4547	1.4862	1.5147	0.9742	1.0609	4.2451	1.6325	2.1188	1.1679	0.9028	1.4601	1.1065	1.4788	1.1742	1.456	1.3966	1.6808	2.4193	1.6141	1.5708	1.3926	1.4673	1.3961	1.7654	1.1846	1.2949	1.933	1.2543	0.8773
258	1.4552	0.9485	1.3953	1.552	1.3643	1.7861	1.0815	1.2186	1.9362	1.4554	1.2021	1.8752	1.4375	1.6137	1.1622	1.1585	1.4748	1.5309	1.669	1.4381	2.4958	1.4316	1.5291	1.0035	1.0807	4.2594	1.6831	2.1529	1.1455	0.925	1.5061	1.1014	1.4634	1.2137	1.5221	1.4009	1.6827	2.324	1.5898	1.6081	1.3795	1.5008	1.3832	1.7415	1.1684	1.4462	1.8718	1.2831	0.8713
260	1.4457	0.9629	1.4309	1.5133	1.3572	1.8402	1.0501	1.1977	1.9919	1.4303	1.1825	1.8099	1.6947	1.5789	1.2025	1.1615	1.4718	1.5075	1.7427	1.4212	2.3801	1.3494	1.4913	1.048	1.0437	4.175	1.6859	2.1729	1.0712	0.9035	1.4943	1.1354	1.4796	1.2312	1.5507	1.4206	1.647	2.2032	1.603	1.6352	1.402	1.4941	1.4579	1.7631	1.1361	1.5848	1.8835	1.3248	0.852
262	1.4708	0.9556	1.4078	1.5304	1.3426	1.7823	1.0347	1.2309	1.9887	1.3969	1.2124	1.7782	2.0023	1.548	1.1688	1.1671	1.4603	1.4526	1.7388	1.3643	2.2958	1.2869	1.4487	1.0394	1.0444	4.0121	1.6679	2.1251	1.0427	0.9017	1.502	1.1445	1.4525	1.2596	1.4408	1.3901	1.6172	2.1348	1.5478	1.6512	1.3356	1.453	1.4424	1.8042	1.0977	1.7719	1.7988	1.3851	0.8379
264	1.4664	0.9563	1.4104	1.5333	1.385	1.7948	1.0819	1.2893	2.0251	1.3999	1.2474	1.7696	2.283	1.5234	1.1651	1.2057	1.4333	1.4046	1.8003	1.3662	2.2432	1.3504	1.4493	1.0347	1.0285	3.9145	1.7017	2.107	1.0013	0.9277	1.4678	1.1036	1.4565	1.2288	1.3713	1.3769	1.6516	2.216	1.5687	1.6272	1.3451	1.4047	1.3861	1.8021	1.1273	1.9093	1.6824	1.432	0.8717
266	1.4689	0.9355	1.4341	1.4687	1.4209	1.8189	1.1016	1.2989	2.0624	1.3786	1.2516	1.7105	2.4574	1.5824	1.1456	1.209	1.4721	1.3649	1.8457	1.3459	2.1002	1.304	1.4726	1.0482	1.0327	3.8114	1.6578	2.088	1.0323	0.9164	1.5018	1.1192	1.4648	1.2088	1.2938	1.3579	1.6381	2.1615	1.5677	1.6306	1.3658	1.398	1.4051	1.7919	1.1313	1.9773	1.7207	1.5541	0.8566
268	1.5041	0.9683	1.4285	1.4513	1.4298	1.8797	1.1442	1.3186	2.0677	1.3767	1.257	1.6914	2.3307	1.6162	1.1453	1.3153	1.4515	1.3431	1.841	1.3537	1.9824	1.2885	1.5355	1.0955	1.0295	3.8417	1.6877	2.0872	1.0886	0.9376	1.581	1.1267	1.4297	1.2178	1.3043	1.3327	1.6454	2.2014	1.563	1.5961	1.3567	1.3641	1.365	1.849	1.1585	1.8977	1.7349	1.6079	0.8968
270	1.5197	0.9617	1.4471	1.4815	1.4461	1.8682	1.1947	1.294	2.0762	1.3684	1.2698	1.6971	2.2694	1.6303	1.1969	1.3251	1.4847	1.3588	1.8464	1.351	1.8653	1.2894	1.5769	1.1269	1.0378	4.0892	1.6865	2.0866	1.0527	0.9318	1.5461	1.1186	1.4001	1.2003	1.2911	1.3664	1.6127	2.171	1.5651	1.5904	1.3629	1.3902	1.3589	1.8391	1.1205	1.865	1.7169	1.7309	0.9397
272	1.5765	0.9785	1.4816	1.4592	1.4643	1.8409	1.2192	1.2558	2.0464	1.4003	1.2837	1.6773	2.1483	1.7293	1.1988	1.4208	1.5226	1.3154	1.7204	1.3158	1.839	1.2997	1.5608	1.1112	1.0483	4.2496	1.6743	2.0316	1.029	0.9247	1.5487	1.1233	1.4137	1.2072	1.2231	1.3384	1.6503	2.1075	1.6042	1.5914	1.3253	1.38	1.3685	1.8045	1.1558	1.7754	1.7148	1.898	0.9036
274	1.579	1.0011	1.4461	1.4262	1.4318	1.7766	1.2649	1.2725	1.9946	1.3825	1.288	1.6324	2.0365	1.8033	1.2029	1.6416	1.5877	1.2754	1.6473	1.3096	1.7181	1.2624	1.5579	1.0335	1.0752	4.2765	1.7027	2.0271	1.0976	0.9218	1.4801	1.1414	1.4204	1.2311	1.1607	1.336	1.6603	2.1757	1.6062	1.5609	1.2989	1.4228	1.3595	1.7908	1.1586	1.7609	1.7069	2.1418	0.9388
276	1.5668	1.0365	1.4248	1.4241	1.4003	1.7507	1.3307	1.2695	1.9411	1.4083	1.2989	1.6322	1.8846	1.8453	1.2043	1.8641	1.5788	1.2607	1.614	1.3013	1.6513	1.1974	1.5538	1.0208	1.051	4.2411	1.706	2.0747	1.1347	0.952	1.4772	1.1427	1.42	1.2302	1.2029	1.3141	1.6613	2.1342	1.6059	1.5361	1.3015	1.4452	1.3639	1.733	1.1431	1.7018	1.682	2.2472	0.9238
278	1.6083	1.0315	1.486	1.4536	1.4274	1.6643	1.357	1.2359	1.8971	1.4028	1.2914	1.5968	1.7358	1.7867	1.2118	1.8914	1.6234	1.261	1.4917	1.2784	1.6532	1.1897	1.5709	1.0284	1.041	4.1327	1.6248	2.0789	1.1106	0.9278	1.4291	1.1666	1.416	1.2172	1.1918	1.3175	1.6018	2.052	1.5948	1.476	1.2881	1.4762	1.3798	1.7636	1.1073	1.6587	1.6151	2.209	0.9345
280	1.657	1.0543	1.4266	1.4433	1.4357	1.6386	1.3797	1.2912	1.9334	1.3706	1.2929	1.5943	1.5275	1.7841	1.2223	2.038	1.5974	1.2722	1.43	1.2947	1.6835	1.1425	1.5569	1.0217	1.0689	4.0723	1.595	2.0432	1.0897	0.9665	1.3993	1.2035	1.4369	1.1792	1.1423	1.2698	1.5809	2.0491	1.584	1.49	1.2587	1.4162	1.3584	1.7765	1.1016	1.529	1.5918	2.1021	0.9312
282	1.5813	1.0401	1.4539	1.4526	1.4053	1.6073	1.3369	1.2985	1.9049	1.3593	1.2682	1.5604	1.4142	1.819	1.2039	2.1444	1.5883	1.26	1.3609	1.2911	1.5599	1.1715	1.5128	0.9963	1.0571	3.9406	1.5588	2.0869	1.0983	0.9317	1.4721	1.2791	1.4066	1.1865	1.1396	1.2528	1.5331	1.8372	1.5311	1.4458	1.259	1.3728	1.351	1.7668	1.1025	1.4555	1.5886	2.0023	0.9243
284	1.6331	1.0709	1.4207	1.4776	1.3974	1.6256	1.3682	1.3367	1.9398	1.384	1.2936	1.509	1.3569	1.8489	1.2253	2.0557	1.6022	1.2418	1.3292	1.3866	1.3804	1.1781	1.5043	0.9818	1.053	3.8797	1.5955	2.0799	1.1408	0.9342	1.4895	1.3943	1.404	1.188	1.1683	1.2507	1.5474	1.7653	1.5439	1.4396	1.2233	1.3566	1.3538	1.657	1.1191	1.4118	1.592	1.9334	0.9114
286	1.6346	1.065	1.4299	1.4815	1.3913	1.6665	1.4114	1.305	1.9232	1.3456	1.3147	1.5238	1.2888	1.7911	1.2306	2.022	1.5558	1.261	1.3461	1.3869	1.2734	1.0868	1.5207	0.9677	1.0335	3.8015	1.5684	2.0854	1.1038	0.9709	1.5267	1.4327	1.4117	1.1728	1.1868	1.2257	1.5122	1.6649	1.5269	1.3621	1.2175	1.3327	1.3326	1.6525	1.1404	1.3153	1.5787	1.8299	0.9072
288	1.611	1.1241	1.407	1.4717	1.3689	1.6372	1.3557	1.2935	1.8965	1.3341	1.3761	1.486	1.2372	1.837	1.2784	1.8929	1.5288	1.238	1.2466	1.4041	1.189	1.1011	1.4879	0.9436	1.0258	3.7013	1.5727	2.0514	1.1333	0.9789	1.562	1.4565	1.3704	1.1646	1.1354	1.2298	1.5007	1.6436	1.45	1.3508	1.1777	1.3114	1.319	1.6298	1.1131	1.2726	1.636	1.7951	0.9099
290	1.6355	1.166	1.3779	1.4952	1.3596	1.6755	1.298	1.322	1.9373	1.339	1.4249	1.4159	1.1956	1.7781	1.3178	1.8289	1.4592	1.2208	1.2381	1.3864	1.1566	1.1439	1.5336	0.9842	1.0341	3.6124	1.5927	2.0346	1.1859	0.9367	1.5201	1.4244	1.3657	1.167	1.1184	1.1921	1.5347	1.6704	1.4466	1.328	1.1848	1.3121	1.3143	1.6454	1.0963	1.2106	1.6786	1.7665	0.8761
292	1.6544	1.1947	1.4101	1.4865	1.3297	1.6437	1.3008	1.2882	1.9216	1.299	1.4635	1.4242	1.1618	1.7432	1.3182	1.7071	1.4882	1.2644	1.1756	1.4291	1.0613	1.16	1.5128	0.9873	1.0154	3.5397	1.5454	2.0431	1.179	0.9277	1.5315	1.4005	1.3482	1.1592	1.0975	1.2031	1.5071	1.5976	1.4225	1.2693	1.1826	1.2626	1.3136	1.5648	1.0752	1.1712	1.7614	1.6852	0.8768
294	1.6121	1.2506	1.4179	1.5247	1.3089	1.6818	1.3411	1.3114	1.9855	1.3422	1.4692	1.4565	1.1181	1.749	1.3369	1.7811	1.4678	1.3239	1.2262	1.5904	1.0996	1.1465	1.5457	1.0275	1.0259	3.5114	1.5851	2.0673	1.1583	0.9252	1.6101	1.4384	1.3588	1.2124	1.04	1.2007	1.5301	1.667	1.4002	1.2763	1.2312	1.3012	1.3477	1.5853	1.091	1.1837	1.7813	1.6738	0.9045
296	1.5889	1.3352	1.417	1.4475	1.3007	1.7233	1.3074	1.34	1.9684	1.3324	1.5552	1.4765	1.1367	1.7501	1.283	1.7138	1.4875	1.3117	1.2264	1.7438	1.0528	1.1647	1.5676	1.042	1.0307	3.4614	1.5634	2.0315	1.1584	0.9297	1.559	1.3784	1.3704	1.1715	1.0025	1.2021	1.4863	1.5598	1.397	1.2161	1.2047	1.2907	1.3278	1.6109	1.1297	1.1359	1.767	1.5816	0.8819
298	1.5585	1.4369	1.3748	1.4102	1.3072	1.7216	1.2854	1.3409	1.9444	1.3124	1.5408	1.4529	1.0649	1.7501	1.2653	1.6428	1.5368	1.3281	1.2408	1.9291	1.0629	1.1747	1.5389	1.0754	1.019	3.3653	1.5968	2.0329	1.1353	0.9221	1.5859	1.3323	1.3781	1.1778	1.033	1.2153	1.4848	1.5409	1.3684	1.2327	1.183	1.318	1.3696	1.6177	1.0734	1.1907	1.6863	1.5022	0.9082
300	1.5626	1.4673	1.3969	1.3789	1.3054	1.6842	1.31	1.3749	1.9423	1.3187	1.5501	1.5019	1.058	1.791	1.2661	1.6078	1.55	1.3337	1.2066	2.0161	1.0292	1.1804	1.5579	1.0445	1.0118	3.308	1.6108	2.0318	1.1429	0.9501	1.5424	1.3136	1.3804	1.1925	1.069	1.194	1.4973	1.6274	1.3876	1.1731	1.1332	1.3097	1.3989	1.6196	1.0761	1.2137	1.6111	1.44	0.9359
[truncated: 151 more columns]

## Sheet: Fig. 2E,F
Fig. 2E						Fig. 2F
	Jaw1 KO	Jaw1 IE	Δcoil IE				Jaw1 KO	Jaw1 IE	Δcoil IE
Cell#1	70.81	302	191.34			Cell#1	4.0675	8.3743	7.3494
Cell#2	128.93	326.66	79.02			Cell#2	7.31	6.4236	5.8626
Cell#3	41.82	326.66	172.48			Cell#3	5.5633	6.4236	6.4362
Cell#4	46.47	208.07	180.02			Cell#4	6.4241	6.1373	6.5382
Cell#5	308.77	267.25	166.25			Cell#5	7.3078	6.479	6.1192
Cell#6	125.7	143.29	243.15			Cell#6	6.4334	6.5953	6.6592
Cell#7	147.94	105.44	127.98			Cell#7	6.9995	7.1567	6.9417
Cell#8	69.47	339.85	146.02			Cell#8	7.329	6.7951	6.3987
Cell#9	121.04	165.95	275.2			Cell#9	6.4392	7.3079	7.2984
Cell#10	253.46	190.98	154.97			Cell#10	6.2869	7.0567	6.2934
Cell#11	364.16	342.32	98.03			Cell#11	7.6614	7.0956	6.7525
Cell#12	216.55	276.93	149.78			Cell#12	6.9925	7.4865	6.581
Cell#13	90.62	228.4	136.93			Cell#13	7.2311	6.7739	6.6331
Cell#14	160	203.15	175.1			Cell#14	7.2622	5.7321	6.1031
Cell#15	259.79	386.45	116.1			Cell#15	6.3741	7.1054	5.9736
Cell#16	184.51	277.12	182.6			Cell#16	7.0769	7.7658	7.3494
Cell#17	73.96	205.04	163.27			Cell#17	6.7608	8.4006	6.8115
Cell#18	67.02	340.63	134.17			Cell#18	7.406	6.9594	6.5584
Cell#19	301.13	321	104.56			Cell#19	7.8093	7.5823	7.2037
Cell#20	25.98	365.59	173.82			Cell#20	5.6151	8.5044	6.9515
Cell#21	144.02	53.28	194.96			Cell#21	6.1155	5.8286	7.748
Cell#22	212.52	270.85	175.1			Cell#22	5.8565	5.984	7.4845
Cell#23	103.89	67.29	211.08			Cell#23	6.5472	5.8826	6.8622
Cell#24	91.01	292.52	70.87			Cell#24	6.5943	7.2109	5.7554
Cell#25	242.04	312.26	84.06			Cell#25	7.3997	7.5628	6.9416
Cell#26	91.51	374.04	387.73			Cell#26	6.1903	7.5861	5.813
Cell#27	137.38	528.63	204.16			Cell#27	6.1928	7.9404	6.8809
Cell#28	200.21	212.15	254.82			Cell#28	6.9731	5.7996	6.3982
Cell#29	128.99	312.35	58.94			Cell#29	6.4371	6.7262	4.9257
Cell#30	172.55	353.6	50.58			Cell#30	7.1085	7.5375	5.1919
Cell#31	115.55	316.56	154.35			Cell#31	6.7184	7.4751	6.888
Cell#32	96.88	308.31	114.66			Cell#32	6.886	7.0759	5.8304
Cell#33	201.8	390.52	184.8			Cell#33	5.6431	6.9938	6.2387
Cell#34	131.77	384.07	129.34			Cell#34	6.1835	7.2828	6.1715
Cell#35	18.95	467.12	133.79			Cell#35	4.9578	7.6698	6.0197
Cell#36	46.36	308.81	155			Cell#36	6.5786	6.8038	6.0818
Cell#37	47.26	211.08	221.71			Cell#37	5.369	6.8315	6.0987
Cell#38	90.54	193.05	157.63			Cell#38	6.6255	5.7367	6.1633
Cell#39	107.09	253.93	183.93			Cell#39	6.3414	6.4145	6.91
Cell#40	192.99	162.58	151.35			Cell#40	6.8681	6.453	6.8894
Cell#41	32.72	157.8	114.29			Cell#41	6.5721	5.7086	5.979
Cell#42	113.21	208.36	134.81			Cell#42	7.6016	5.7276	6.031
Cell#43	86.13	345.12	173.36			Cell#43	6.7845	7.1488	6.405
Cell#44	35.51	305.67	180.72			Cell#44	3.7037	7.0177	5.7132
Cell#45	201.86	149.62	115.17			Cell#45	7.2844	6.9446	6.0785
Cell#46	66.12	249.73	113.44			Cell#46	6.5845	6.7451	5.5073
Cell#47	51.74	191.96	180.91			Cell#47	6.4115	6.4579	6.6224
Cell#48	306.61	274.31	141.9			Cell#48	6.8529	6.6112	6.814
Cell#49	247.42	362.54	55.97			Cell#49	7.4063	6.9006	6.3144
Cell#50	129.78	320.24	198.31			Cell#50	6.4538	6.6995	6.6183
Cell#51	223.46	307.39	150.51			Cell#51	7.8594	5.616	6.4839
Cell#52	258.66	366.6	107.84			Cell#52	7.3457	7.4881	6.3562
Cell#53	78.28	299.44	141.75			Cell#53	7.135	7.4895	6.6378
Cell#54	103.3	226.69	103.88			Cell#54	6.8789	6.4046	5.882
Cell#55	348.74	296.81	137.92			Cell#55	8.0576	7.1163	5.6805
Cell#56	95.12	180.9	59.16			Cell#56	4.3078	7.3352	6.1766
Cell#57	227.18	154.1	166.76			Cell#57	7.0454	7.3126	7.4019
Cell#58	178.4	312.42	135.82			Cell#58	6.3394	6.548	8.1604
Cell#59	191.62	265.81	191.61			Cell#59	6.4155	6.8149	6.8923
Cell#60	269.14	371.69	148.75			Cell#60	6.9322	6.8131	6.7026
Cell#61	229.43	157.52	189.2			Cell#61	6.3119	4.6661	7.4267
Cell#62	86.59	197.02	85.02			Cell#62	6.1986	4.7512	6.3228
Cell#63	95.65	203.93	140.86			Cell#63	4.2202	6.4359	6.2042
Cell#64	85.71	220.01	124.78			Cell#64	6.7318	6.7712	5.6962
Cell#65	193.02	342.77	151.63			Cell#65	6.1636	7.1371	6.1328
Cell#66	190.65	194.29	141.12			Cell#66	6.9593	6.6383	6.0147
Cell#67	262.4	245.65	151.41			Cell#67	7.0727	6.2924	8.2041
Cell#68	176.36	339.05	121.08			Cell#68	6.4036	6.9839	5.7694
Cell#69	42.61	321.25	202.93			Cell#69	6.0612	6.7148	6.976
Cell#70	331.63	292.46	140.01			Cell#70	7.7616	6.7446	6.1589
Cell#71	59.71	187.65	111.71			Cell#71	5.5111	5.5643	6.0752
Cell#72	186.89	315.24	149.69			Cell#72	6.2832	6.1897	6.7877
Cell#73	225.23	339.58	57.03			Cell#73	6.795	7.2109	5.0772
Cell#74	63.57	190.84	157.4			Cell#74	5.6182	5.6427	6.0623
Cell#75	42.06	388.89	148.58			Cell#75	5.847	7.0125	6.1999
Cell#76	155.75	192.25	88.8			Cell#76	6.8206	6.4534	6.5806
Cell#77	121.47	239.01	45.57			Cell#77	6.6619	6.3825	5.0954
Cell#78	101.8	91.43	126.89			Cell#78	6.3658	7.6259	6.2335
Cell#79	231.71	191.35	168.21			Cell#79	6.237	7.0801	6.2978
Cell#80	43.46	245.21	167.41			Cell#80	5.5641	6.8738	5.7967
Cell#81	108.9	284.75	136.94			Cell#81	6.9908	7.5365	6.5002
Cell#82	26.59	157.2	225.04			Cell#82	5.4261	7.6271	7.8027
Cell#83	32.9	253.25	74.36			Cell#83	6.0604	7.2876	5.9568
Cell#84	91.06	366.67	162.32			Cell#84	7.434	7.1161	6.97
Cell#85	271.41	399.92	159.58			Cell#85	7.9087	7.2999	7.3386
Cell#86	463.06	175.83	130.17			Cell#86	8.7271	6.8603	6.2464
Cell#87	163.1	200.32	93.54			Cell#87	5.5187	6.23	5.7248
Cell#88	39.14	240.96	175.26			Cell#88	6.8317	6.8929	5.9198
Cell#89	42.39	279.73	105.43			Cell#89	5.9212	6.3396	5.3404
Cell#90	51.11	225.71	109.8			Cell#90	5.316	6.1252	5.3114
Cell#91	97.18	258.45	109.18			Cell#91	6.5032	6.9694	5.7427
Cell#92	13.61	205.77	156.18			Cell#92	6.398	6.2052	5.465
Cell#93	167.55	384.97	136.88			Cell#93	6.3021	7.5318	6.179
Cell#94	67.59	333.25	113.11			Cell#94	6.2396	8.366	6.318
Cell#95	111.55	324.59	64.42			Cell#95	6.009	7.0099	4.134
Cell#96	175.84	232.62	127.86			Cell#96	7.1273	5.8552	5.3074
Cell#97	224.36	190.95	58.57			Cell#97	7.1085	5.8288	5.1734
Cell#98	196.74	125.71	129.73			Cell#98	6.1833	6.2632	5.5913
Cell#99	107.08	175.24	138.19			Cell#99	6.659	5.2743	5.6972
Cell#100	177.05	196.56	139.24			Cell#100	7.0778	6.1747	6.2176
Cell#101	129.99	129.42	144.6			Cell#101	7.2148	6.3154	6.0558
Cell#102	79.25	129.42	141.67			Cell#102	4.2329	6.3154	5.9143
Cell#103	48.61	279.15	113.61			Cell#103	5.6733	6.5077	6.8238
Cell#104	39.95	210.19	27.15			Cell#104	6.3755	6.5101	4.4775
Cell#105	290.87	67.97	84.57			Cell#105	7.1658	6.3295	5.8325
Cell#106	390.7	295.82	156.62			Cell#106	8.2422	6.7839	5.8872
Cell#107	365.74	184.66	177.08			Cell#107	7.6413	7.1282	6.5997
Cell#108	245.79	153.08	52.88			Cell#108	6.2799	7.0695	6.0056
Cell#109	224.3	298.02	157.79			Cell#109	7.0865	7.4308	6.5964
Cell#110	94.22	299.4	123.11			Cell#110	7.0441	7.0383	5.9149
Cell#111	108.82	224.27	78.92			Cell#111	6.0449	6.4719	6.8504
Cell#112	61.61	164.92	112.92			Cell#112	7.3258	7.0455	5.8937
Cell#113	145.46	229.8	196.04			Cell#113	6.9599	7.0928	6.3486
Cell#114	160.12	245.9	173.07			Cell#114	7.2547	6.9048	5.749
Cell#115	24.95	328	161.3			Cell#115	5.5994	6.634	6.2007
Cell#116	249.84	293.34	181.03			Cell#116	6.2492	6.9146	6.3215
Cell#117	131.94	228.09	111.74			Cell#117	6.0235	5.8823	6.6762
Cell#118	102.56	182.07	94.35			Cell#118	6.2422	6.2933	6.5661
Cell#119	241.25	281.27	246.51			Cell#119	7.3732	6.4924	8.1849
Cell#120	93.58	288.58	108.8			Cell#120	6.5204	6.7111	5.4363
Cell#121	98.33	200.73	147.28			Cell#121	6.2415	6.3921	7.4535
Cell#122	111.51	190.94	116.16			Cell#122	6.4971	6.8503	6.214
Cell#123	94.49	123.44	183.74			Cell#123	6.5881	5.5009	6.3585
Cell#124	147.77	228.98	208.63			Cell#124	6.1467	6.5009	6.6775
Cell#125	215.61	191.02	180.8			Cell#125	5.9263	5.8508	6.3526
Cell#126	31.92	307.25	134.9			Cell#126	6.5333	7.1023	7.149
Cell#127	195.4	257.6	101.7			Cell#127	6.9066	6.5226	6.6628
Cell#128	115.88	262.4	80.55			Cell#128	7.7099	6.9442	7.6883
Cell#129	81.98	360.54	204.53			Cell#129	6.7835	6.5148	7.6313
Cell#130	35.66	253.88	176.77			Cell#130	3.6939	6.7712	7.5666
Cell#131	203.27	312.31	177.15			Cell#131	7.2283	6.9485	7.4195
Cell#132	125.43	223.18	148.34			Cell#132	6.3513	6.7058	6.7012
Cell#133	199.47	278.08	198.16			Cell#133	6.9441	7.035	6.259
Cell#134	176.01	258.06	176.25			Cell#134	7.24	6.0874	6.5777
Cell#135	98.38	251.61	132.94			Cell#135	6.8478	5.9373	6.4486
Cell#136	117.62	273.53	91.19			Cell#136	6.7706	6.2735	5.869
Cell#137	134.55	323.78	147.99			Cell#137	6.2011	7.7412	7.1391
Cell#138	55.84	310.29	157.67			Cell#138	5.6109	6.8295	5.805
Cell#139	50.39	205.49	150.07			Cell#139	6.6623	5.8246	6.4378
Cell#140	28.74	180.79	202.28			Cell#140	5.3027	6.0631	6.5751
Cell#141	184.55	243.14	105.83			Cell#141	7.0602	7.052	7.5283
Cell#142	221.18	269.79	78.08			Cell#142	7.6367	6.3659	6.5472
Cell#143	132.75	234.94	148.08			Cell#143	6.5712	6.6784	7.0611
Cell#144	247.42	208.52	203.28			Cell#144	7.4063	6.0363	7.8126
Cell#145	84.87	236.21	148.52			Cell#145	5.7472	6.3633	6.1688
Cell#146	295.57	324.14	144.62			Cell#146	6.8923	6.4711	6.6986
Cell#147	53.51	216.16	98.39			Cell#147	6.3955	6.2544	6.7401
Cell#148	65.25	229.95	321.2			Cell#148	6.543	6.466	7.5717
Cell#149	197.99	261.98	41.81			Cell#149	5.5673	6.7214	5.1328
Cell#150	264.58	191.31	81.42			Cell#150	7.1744	5.8534	6.4537
Cell#151	244.42	153.96	37.28			Cell#151	7.1035	6.3892	4.9017
Cell#152	168.22	275.46	94.45			Cell#152	6.3172	7.2773	6.1675
Cell#153	189.06	309.52	123.18			Cell#153	6.2747	6.6907	5.8909
Cell#154	22.64	286.98	114.33			Cell#154	5.8099	7.0224	5.3976
Cell#155	121.2	243.29	72.13			Cell#155	6.7646	6.2467	5.6157
Cell#156	331.63	85.11	168.67			Cell#156	7.7616	6.3932	6.2674
Cell#157	285.85	383.97	63.38			Cell#157	6.8035	8.2369	5.4095
Cell#158	76.74	282.02	57.48			Cell#158	5.9215	6.6949	5.7942
Cell#159	82.62	391.36	121.43			Cell#159	6.6361	6.2344	5.8757
Cell#160	64.93	352.31	109.72			Cell#160	5.5692	7.2242	6.1241
Cell#161	87.74	276.83	38.36			Cell#161	6.2482	6.5434	5.1176
Cell#162	186.89	337.22	54.77			Cell#162	6.2832	6.7095	5.765
Cell#163	61.64	273.82	215.78			Cell#163	5.5348	7.4918	6.3536
Cell#164	41.62	168.78	63.73			Cell#164	5.8566	6.2851	5.5815
Cell#165	156.67	149.15	113			Cell#165	6.8275	5.9928	5.6864
Cell#166	42.94	52.21	192.37			Cell#166	5.4539	6.8198	6.544
Cell#167	140.04	218.37	200.26			Cell#167	5.5404	5.9141	6.5794
Cell#168	99.22	263.18	47.73			Cell#168	6.4781	6.8412	5.3692
Cell#169	151.11	290.9	93.66			Cell#169	6.7768	6.5493	7.6001
Cell#170	68.16	267.1	111.54			Cell#170	6.2397	6.7216	7.6935
Cell#171	226.36	373.95	73.15			Cell#171	6.0843	7.5541	6.1737
Cell#172	103.52	145.12	113.06			Cell#172	6.4224	6.8988	6.3348
Cell#173	125.77	264.1	151.52			Cell#173	6.6423	6.6113	6.6377
Cell#174	234.21	120.94	118.25			Cell#174	6.501	6.0786	6.1895
Cell#175	31.55	126.98	96.62			Cell#175	6.0518	6.0233	6.4096
Cell#176	35.56	129.53	88.9			Cell#176	6.5897	6.4332	6.1431
Cell#177	49.56	314.26	142.94			Cell#177	6.0368	6.9385	7.0567
Cell#178	190.48	301.77	114.26			Cell#178	6.1161	7.3101	6.671
Cell#179	50.06	263.92	201.31			Cell#179	5.256	6.112	6.9243
Cell#180	107.08	260.7	203.65			Cell#180	6.659	5.8914	6.6857
Cell#181	235.43	294.74	83.73			Cell#181	7.0086	6.7814	6.0583
Cell#182	176.61	170.79	103.62			Cell#182	7.1646	6.4803	5.6673
Cell#183	113.09	329.93	76.81			Cell#183	6.0629	6.7968	5.7623
Cell#184	175.87	301.54	124.86			Cell#184	7.107	6.6048	5.8002
Cell#185	167.6	292.43	115.45			Cell#185	5.6481	7.0385	6.1111
Cell#186	30.03	345.7	75.84			Cell#186	5.6824	7.4417	5.5944
Cell#187	110.95	319.06	98.95			Cell#187	7.0345	6.7829	6.1316
Cell#188	264.64	354.2	160.74			Cell#188	6.8166	7.1271	6.862
Cell#189	190.81	298.22	41.36			Cell#189	6.4166	7.0649	5.308
Cell#190	223.76	192.43	135.37			Cell#190	5.6347	6.3715	6.8752
Cell#191	460.97	210.8	113.36			Cell#191	8.7983	6.3943	5.8449
Cell#192	91.05	304	119.46			Cell#192	7.3712	6.4841	6.6275
Cell#193	131.61	320.85	147.1			Cell#193	6.4256	7.22	5.8707
Cell#194	269.53	276.9	181.57			Cell#194	7.8939	7.1489	5.7417
Cell#195	74.1	262.9	233.14			Cell#195	6.7322	6.354	6.5018
Cell#196	116.71	60.79	245.21			Cell#196	6.5753	6.5109	6.5259
Cell#197	166.8	275.22	174.99			Cell#197	5.8882	6.8527	8.6345
Cell#198	246.87	112.44	133.89			Cell#198	6.7137	7.1196	6.3474
Cell#199	108.5	125.96	160.6			Cell#199	6.3482	5.4606	5.8647
Cell#200	218.13	148.68	90.44			Cell#200	6.0282	5.2956	6.1175

## Sheet: Fig. 2G
	Jaw1 KO							Jaw1 IE							Δcoil IE
Time (s)	Cell#1	Cell#2	Cell#3	Cell#4	Cell#5		Time (s)	Cell#1	Cell#2	Cell#3	Cell#4	Cell#5		Time (s)	Cell#1	Cell#2	Cell#3	Cell#4	Cell#5
0	1	10	19	28	37		0	1	10	19	28	37		0	1	10	19	28	37
2	0.97215	10.0278	18.996	28.0057	37.0219		2	1.04683	10.0248	19.0143	27.9776	36.9878		2	1.0354	10.0126	18.9689	28.0177	37.0167
4	0.96301	10.0082	18.9806	27.9595	36.9845		4	1.01292	10.0161	19.0236	27.9943	37.0482		4	0.98816	10.0277	18.9998	27.9728	37.0103
6	0.97258	10.0186	18.9576	27.9856	36.9929		6	1.00646	10.0187	18.9991	27.9407	37.011		6	1.03107	10.0305	18.9779	27.9802	37.0061
8	0.95601	10.0391	18.9827	27.9525	37.0065		8	1.01792	10.0295	18.9717	28.0124	36.9867		8	1.04508	10.0257	19.001	27.9672	37.0133
10	0.95288	10.0042	18.9622	27.9513	36.9913		10	1.08414	10.0292	19.0011	27.9646	36.9694		10	1.11621	10.0421	18.9952	27.9904	36.9859
12	3.77095	11.292	24.5556	28.5884	42.3377		12	7.71108	16.4751	23.4718	34.0634	42.5295		12	7.29878	10.4086	21.091	31.0656	38.3003
14	6.11552	15.5472	24.795	32.5371	43.8939		14	7.9404	16.1806	23.6427	34.0928	44.2369		14	7.48453	12.8978	23.5803	33.3536	42.3429
16	5.96216	15.4063	24.2891	32.6824	43.4305		16	7.38243	15.3118	23.1146	33.194	43.7521		16	7.06762	14.1734	23.5913	33.3525	42.4096
18	5.36127	14.6557	23.6483	32.2809	42.6979		18	6.6208	14.3969	22.4908	32.1916	43.0949		18	6.46529	14.1577	23.3656	32.9617	42.1633
20	4.66685	13.8738	23.0216	31.7456	41.9596		20	6.01987	13.6274	21.7609	31.3289	42.6233		20	5.81176	13.8375	22.9938	32.5635	41.7507
22	4.08868	13.0897	22.4291	31.1287	41.2588		22	5.92265	13.2174	21.2704	30.6637	42.2081		22	5.12123	13.3698	22.6259	32.1352	41.273
24	3.70284	12.4467	21.8968	30.4988	40.5475		24	6.03812	13.2573	20.9663	30.724	41.8928		24	4.59823	12.8303	22.3309	31.7997	40.7441
26	3.63844	12.095	21.6919	29.9102	40.0525		26	6.19251	13.288	20.9605	31.4742	41.7175		26	4.11212	12.3642	22.1126	31.6041	40.2121
28	3.70327	11.9835	21.8823	29.4482	39.7504		28	6.22368	13.4095	21.0851	31.8936	41.7702		28	3.92113	12.1897	21.9555	31.2548	39.732
30	3.65115	12.3106	22.1896	29.1984	39.8331		30	6.13953	13.5389	21.3553	31.4914	41.8009		30	3.67312	12.0546	21.9349	31.1306	39.2805
32	3.49493	12.7903	22.4604	28.9991	40.0642		32	5.94881	13.3141	21.4848	30.5733	41.6386		32	3.75177	12.1185	21.8128	30.95	38.9104
34	3.19677	13.0894	22.3845	28.8606	40.2748		34	5.83996	13.1706	21.5586	29.8413	41.5099		34	3.8854	12.36	21.693	30.8404	38.6514
36	2.92788	12.9536	21.9749	28.8378	40.3872		36	5.80749	12.9291	21.391	29.7526	41.3654		36	4.37902	12.5412	21.5851	30.8794	38.5467
38	2.76267	12.523	21.3388	28.8102	40.4365		38	5.6397	12.7327	21.0459	30.7535	41.1825		38	4.81539	12.4553	21.4877	30.7957	38.5028
40	2.98414	12.0379	20.7766	28.8592	40.5036		40	5.88308	12.6748	20.6893	31.5773	41.0309		40	4.84852	12.2399	21.3415	30.6014	38.5478
42	3.29616	11.5532	20.3418	29.0142	40.289		42	6.21947	12.8387	20.3673	30.9199	40.8175		42	4.46655	12.0305	21.1665	30.4443	38.7508
44	3.34371	11.0882	20.1786	29.0258	39.8345		44	6.28811	12.9571	20.2539	29.8283	40.6642		44	3.78489	11.7263	21.0946	30.2353	38.9538
46	3.03955	10.7824	20.4906	29.0958	39.5398		46	6.02697	12.698	20.294	29.1403	40.5184		46	3.09038	11.498	20.9318	30.088	39.2967
48	2.65229	10.5183	21.4417	29.2197	39.2921		48	6.08786	12.4541	20.6431	29.1732	40.7023		48	2.51105	11.3439	20.8625	30.1176	39.5898
50	2.28417	10.3672	22.336	29.3839	39.1399		50	6.09012	12.3804	21.691	30.3448	40.8494		50	2.09993	11.3623	20.818	29.9875	39.6708
52	2.11295	10.2571	22.5272	29.4393	39.1932		52	6.09625	12.6316	22.2544	31.0087	41.097		52	1.87389	11.2308	20.7635	29.9586	39.44
54	1.83421	10.1969	21.99	29.319	39.1773		54	6.01195	12.9468	22.028	30.5751	40.977		54	1.8023	10.9844	20.7543	30.0236	39.1203
56	1.97073	10.1789	21.1942	29.1192	39.2501		56	6.07445	13.0355	21.3673	29.8189	40.642		56	1.89324	10.7859	20.6857	30.1088	38.789
58	2.33172	10.1465	20.5372	28.8652	39.6495		58	5.79894	12.8368	20.4641	29.7471	40.5741		58	2.02243	10.6737	20.5656	29.9226	38.4298
60	2.72825	10.1672	20.1897	28.6517	40.046		60	5.69962	12.4999	19.804	29.991	40.5008		60	2.52151	10.5665	20.4608	29.702	38.1137
62	2.7858	10.1746	20.0442	28.3671	40.1561		62	5.87839	12.4946	19.4432	30.4089	40.5086		62	4.03427	10.5588	20.3949	29.6527	37.8655
64	2.88247	10.2193	20.09	28.2278	40.1058		64	5.9102	12.3915	19.3065	30.3083	40.4706		64	4.91795	10.4949	20.3215	29.6777	37.6696
66	2.66	10.2203	20.2965	28.1106	39.6909		66	5.86627	12.2931	19.28	29.9937	40.3885		66	4.6696	10.38	20.2622	29.8404	37.5594
68	2.21391	10.3669	20.8888	28.0318	39.3549		68	5.84722	12.3917	19.2918	29.9478	40.5735		68	3.87117	10.3545	20.191	29.8757	37.4577
70	1.76353	10.4625	21.5794	27.9847	39.0094		70	5.80911	12.5255	19.378	29.9845	40.425		70	2.7726	10.3305	20.1626	29.9218	37.3161
72	1.4648	10.589	21.8781	27.9929	38.6589		72	5.72432	12.6055	19.9234	30.0528	40.3172		72	1.94639	10.248	20.125	29.7553	37.2283
74	1.33871	10.9162	21.4971	27.9488	38.4356		74	6.00856	12.5524	22.0509	30.0439	40.1039		74	1.47724	10.2024	20.0187	29.6003	37.1546
76	1.26061	11.7609	20.9946	27.9439	38.3041		76	6.07526	12.3835	22.3056	30.0347	39.8357		76	1.32769	10.2093	19.9941	29.4945	37.0835
78	1.18592	12.6776	20.6639	27.9537	38.2047		78	6.08995	12.1993	21.8304	29.8852	39.6809		78	1.24517	10.1643	19.9349	29.5398	37.0508
80	1.20862	12.8204	20.5439	27.9313	38.3044		80	5.68249	12.0451	20.9582	29.75	39.9343		80	1.24869	10.1088	19.8746	29.628	36.9791
82	1.2052	12.3722	20.5999	27.928	38.5774		82	5.40456	12.2723	20.0426	29.8881	40.2642		82	1.25803	10.055	19.8646	29.6003	36.9786
84	1.23247	11.8097	20.742	27.923	39.2392		84	5.66086	12.5603	19.4838	29.9582	40.4264		84	1.27761	10.0547	19.7909	29.5571	36.9575
86	1.26518	11.2078	20.9168	27.9307	39.7971		86	5.91795	12.8497	19.2438	30.0127	40.4404		86	1.27066	10.0207	19.7274	29.6216	36.9605
88	1.3647	10.7237	21.1299	27.9794	40.0502		88	5.98079	12.6979	19.205	29.8728	40.3169		88	1.27112	9.98292	19.6878	29.6393	36.9317
90	1.33756	10.3307	21.0961	27.9499	39.8777		90	5.66667	12.425	19.1876	29.7849	40.105		90	1.28409	9.97831	19.6288	29.5169	36.9268
92	1.45966	10.1426	20.9754	27.9395	39.4927		92	5.47448	12.204	19.2244	29.8694	40.075		92	1.33576	9.94939	19.637	29.3343	36.9217
94	1.9256	10.0636	20.7062	27.9201	39.0695		94	5.35401	12.2546	19.3216	29.8271	39.9845		94	1.42113	9.90573	19.6101	29.1623	36.9116
96	2.46837	10.0207	20.4725	27.9299	38.6046		96	5.47109	12.5008	19.7267	29.8782	39.9982		96	1.70351	9.88051	19.5599	29.0387	36.9079
98	2.57347	10.012	20.2983	27.892	38.3516		98	5.62064	12.7646	21.5871	29.8462	39.9711		98	2.97974	9.8872	19.5143	28.9853	36.9041
100	2.40054	10.0037	20.2269	27.8812	38.1637		100	5.47319	12.645	22.0481	29.8091	40.0773		100	4.38289	9.88359	19.5268	29.1033	36.8856
102	2.03285	9.95147	20.2875	27.8819	38.0866		102	5.29619	12.4403	21.6446	29.6806	40.0986		102	4.41681	9.88566	19.5109	29.5367	36.8655
104	1.66785	9.93666	20.3548	27.8807	37.9796		104	5.13501	12.3741	20.9554	29.793	40.1532		104	3.76475	9.85927	19.51	29.9628	36.8711
106	1.37612	9.95653	20.4934	27.8677	37.9577		106	5.25469	12.1936	20.1215	29.9435	40.1699		106	2.81721	9.88603	19.4964	29.8904	36.8618
108	1.17549	9.92317	20.6749	27.8496	37.8482		108	5.26776	12.153	19.5314	29.7494	39.8995		108	2.03631	9.89669	19.5028	29.6327	36.9165
110	1.04697	9.89751	20.7929	27.8561	37.9425		110	5.29328	12.1603	19.2714	29.6646	39.8393		110	1.53586	9.87626	19.5053	29.3403	36.9529
112	0.99143	9.91726	20.8172	27.8492	38.0315		112	5.42572	12.1546	19.1623	29.68	39.6236		112	1.27737	9.8524	19.4831	29.2655	36.9678
114	0.99172	9.9505	20.6492	27.8434	38.3065		114	5.4551	12.0154	19.1677	29.5621	39.7404		114	1.17608	9.85068	19.4911	29.187	36.9719
116	0.95144	9.94304	20.461	27.8704	38.8122		116	5.34755	11.9472	19.2102	29.7788	39.614		116	1.13499	9.85918	19.4827	29.0489	37.0018
118	0.95588	9.9493	20.3153	27.8885	39.2403		118	5.28165	11.9113	19.3122	29.8384	39.5815		118	1.07432	9.8656	19.5023	29.0007	37.0842
120	0.95716	9.98025	20.1715	27.8528	39.3053		120	5.17361	12.0088	19.6012	29.6023	39.5861		120	1.12099	9.87852	19.5304	29.091	37.2024
122	0.96244	10.0112	20.1723	27.8538	39.1571		122	5.12177	12.3191	21.013	29.4195	39.7447		122	1.11644	9.85358	19.4944	29.1557	37.4522
124	0.93817	10.0105	20.3016	27.8485	38.9407		124	5.01243	12.6149	21.8069	29.5503	39.7955		124	1.1491	9.8384	19.4953	29.1353	38.1341
126	0.98444	10.0134	20.3449	27.8542	38.6245		126	5.12774	12.5682	21.616	29.5533	39.792		126	1.13044	9.85927	19.5039	29.2691	39.3313
128	1.00856	10.0425	20.3248	27.8368	38.4824		128	4.94057	12.3034	21.0508	29.5615	39.6349		128	1.12463	9.83785	19.5029	29.4149	39.7849
130	1.04826	10.0442	20.2762	27.8557	38.3611		130	4.79118	12.0579	20.2734	29.5249	39.5134		130	1.1227	9.83442	19.4907	29.4098	39.5659
132	1.04555	10.0241	20.3085	27.8447	38.1281		132	4.70172	11.933	19.6034	29.5114	39.513		132	1.1466	9.83026	19.4858	29.4572	39.1579
134	1.0694	10.0434	20.3713	27.8145	37.9982		134	4.90052	11.9348	19.2842	29.5809	39.6202		134	1.17903	9.82394	19.4897	29.5113	38.7288
136	1.09353	10.0443	20.3236	27.7954	37.883		136	5.02196	12.0669	19.2055	29.4694	39.6465		136	1.19236	9.83288	19.5107	29.4973	38.2757
138	1.12423	10.0418	20.3335	27.8092	37.8428		138	4.82025	12.1033	19.1706	29.5537	39.5321		138	1.28443	9.81137	19.4954	29.3383	37.8223
140	1.19377	10.0217	20.2125	27.8342	37.8429		140	4.76793	12.0046	19.2125	29.4624	39.4313		140	1.33645	9.84834	19.4851	29.3086	37.4534
142	1.42639	10.0443	20.1531	27.8205	37.8633		142	4.91409	11.7453	19.3077	29.4017	39.455		142	1.62554	9.83794	19.4511	29.3702	37.1893
144	1.88562	10.0323	20.1005	27.8125	37.9072		144	4.87048	11.6266	19.5943	29.4567	39.5732		144	2.82837	9.84038	19.4518	29.4544	37.0402
146	2.29387	10.0423	20.1141	27.8022	37.9616		146	4.70833	11.8852	20.8112	29.3977	39.5821		146	4.06704	9.84816	19.4142	29.3844	36.9505
148	2.51478	10.049	20.0795	27.8438	38.1529		148	4.5273	12.2104	21.5907	29.4301	39.5376		148	4.15116	9.83767	19.4087	29.2658	36.8653
150	2.65471	10.1218	20.1032	27.8379	38.3923		150	4.55103	12.2786	21.4598	29.4285	39.4965		150	3.57956	9.8412	19.4054	29.1277	36.8238
152	2.42153	10.1092	20.1398	27.8164	38.6959		152	4.46043	12.1781	20.9459	29.3919	39.3268		152	2.77317	9.85683	19.4266	28.9597	36.8091
154	2.15151	10.1715	20.2557	27.8546	38.9857		154	4.47399	11.9492	20.283	29.3231	39.12		154	2.10825	9.84138	19.4126	29.022	36.7923
156	1.78309	10.2015	20.3237	27.8525	39.0897		156	4.3343	11.784	19.6861	29.3615	38.9628		156	1.62372	9.82276	19.386	29.0389	36.8042
158	1.52006	10.3168	20.3524	27.8528	39.1134		158	4.27164	11.6093	19.3434	29.2206	38.9077		158	1.36274	9.8468	19.3716	29.1073	36.8042
160	1.39197	10.5461	20.2801	27.8348	39.057		160	4.21043	11.474	19.1601	29.2213	38.9654		160	1.24027	9.86723	19.3797	29.1374	36.7788
162	1.34771	11.2282	20.2309	27.8532	38.8753		162	4.3012	11.5065	19.1269	29.1632	39.0155		162	1.19133	9.87835	19.3504	29.2656	36.7721
164	1.23661	12.2284	20.0865	27.8631	38.5687		164	4.41117	11.6709	19.2109	29.1731	39.0685		164	1.1631	9.8703	19.3435	29.3517	36.7729
166	1.21276	12.4619	20.0162	27.8197	38.4087		166	4.3926	12.2415	19.421	29.204	39.2143		166	1.10995	9.88214	19.3042	29.2843	36.7719
168	1.25232	12.1251	19.972	27.8053	38.2241		168	4.34238	12.4966	19.9087	29.1474	39.1807		168	1.11177	9.85412	19.2591	29.2672	36.7682
170	1.23975	11.6154	20.0481	27.8111	37.9984		170	4.17588	12.0538	21.0834	29.1613	38.988		170	1.09572	9.86009	19.2843	29.1402	36.7715
172	1.2199	11.1752	20.1409	27.8152	37.9385		172	4.27761	11.6514	21.4209	29.1648	38.9569		172	1.11131	9.8477	19.3045	28.9709	36.7583
174	1.26189	10.801	20.1758	27.8041	37.9903		174	4.26018	11.4763	21.2331	29.2258	39.0047		174	1.11325	9.85611	19.3052	28.9729	36.786
176	1.28802	10.4498	20.2048	27.8238	37.9807		176	4.23029	11.568	20.7617	29.1611	39.1209		176	1.1194	9.86316	19.3254	28.8751	36.7989
178	1.326	10.2166	20.1068	27.8217	37.9744		178	4.21673	11.8321	20.1061	29.1553	39.1627		178	1.09823	9.88639	19.3148	28.7406	36.7978
180	1.32786	10.118	19.9604	27.8112	37.998		180	4.11644	12.1137	19.55	29.217	39.2041		180	1.12235	9.90121	19.3228	28.7194	36.8021
182	1.30672	10.0139	19.9094	27.8272	37.971		182	4.05443	12.1625	19.2531	29.1475	39.1899		182	1.16197	9.88675	19.3364	28.7217	36.8016
184	1.36727	9.99289	19.8646	27.8258	38.0953		184	4.11192	12.1827	19.1494	29.2053	39.0447		184	1.23265	9.89244	19.3685	28.6829	36.7984
186	1.36955	9.99302	19.9275	27.7833	38.2022		186	4.1699	11.8595	19.0692	29.298	38.9414		186	1.28967	9.92914	19.3349	28.6895	36.7947
188	1.36984	9.98627	20.0411	27.7936	38.3578		188	4.13566	11.606	19.123	29.2064	38.8431		188	1.4827	9.87256	19.309	28.8838	36.8167
190	1.44981	9.96507	20.0964	27.7973	38.5089		190	3.96334	11.3918	19.1661	29.1064	38.8404		190	1.84931	9.88314	19.3367	28.9619	36.8017
192	1.54148	9.96857	20.1388	27.7948	38.6639		192	3.91489	11.3636	19.4194	28.9399	38.955		192	3.0304	9.87961	19.3939	29.0132	36.8214
194	1.73168	9.93557	20.18	27.8094	38.7685		194	3.87177	11.4526	20.2883	28.9614	39.1521		194	3.7471	9.89064	19.3716	29.0077	36.8422
196	1.91889	9.94496	20.1313	27.8258	38.8575		196	3.87629	11.6364	21.1912	28.9978	39.1078		196	3.55407	9.87573	19.3627	29.0282	36.8223
198	2.32172	9.93605	20.0918	27.8522	38.7092		198	3.83834	11.5872	21.1621	29.0273	39.013		198	3.0222	9.87337	19.3703	29.1105	36.8205
200	2.88133	9.95761	20.1443	27.8234	38.4676		200	3.74063	11.549	20.9188	29.0662	38.997		200	2.28967	9.88684	19.3912	29.1094	36.8348
202	3.20533	9.92798	20.175	27.8402	38.2842		202	3.72012	11.7212	20.5188	29.0731	38.9408		202	1.79604	9.87409	19.4178	29.1452	36.8712
204	3.34428	9.93268	20.1457	27.7903	38.1934		204	3.79489	11.8876	20.0645	28.9667	38.9271		204	1.52345	9.8675	19.4394	29.0922	36.8826
206	3.53791	9.89366	20.0818	27.8129	38.0536		206	3.84496	11.8568	19.6267	28.9804	38.8387		206	1.40599	9.85114	19.4859	28.9972	36.8522
208	3.70284	9.90245	20.0401	27.8217	37.986		208	3.73546	11.8434	19.3837	29.0096	38.8145		208	1.26907	9.86976	19.5539	28.9073	36.8552
210	3.74796	9.93726	20.0358	27.7991	37.9249		210	3.63113	11.7277	19.2928	28.9251	38.8489		210	1.187	9.85891	19.5131	28.8202	36.868
212	3.44667	9.92774	20.1156	27.8335	37.9474		212	3.69929	11.7055	19.1941	28.9556	38.8243		212	1.1359	9.85584	19.5282	28.9294	36.8717
214	3.00685	9.92099	20.0675	27.8234	37.8989		214	3.73239	11.7401	19.2217	28.9353	38.7176		214	1.13271	9.85087	19.5012	28.9721	36.8618
216	2.59089	9.95966	19.9513	27.8067	37.9059		216	3.69816	11.7177	19.2948	29.0045	38.6895		216	1.09538	9.87491	19.4444	29.0365	36.8508
218	2.2903	9.95075	19.9165	27.814	37.9898		218	3.64163	11.6356	19.3931	28.9544	38.6009		218	1.12907	9.85693	19.4009	29.01	36.8935
220	2.22733	9.95845	19.9305	27.8103	38.1185		220	3.70833	11.5618	20.05	29.0013	38.5175		220	1.19247	9.84698	19.4285	28.904	36.8875
222	1.92874	9.93075	19.9263	27.8268	38.3113		222	3.65213	11.6262	20.8637	28.8381	38.5289		222	1.17664	9.83966	19.3851	28.8814	36.8857
224	1.66414	9.95472	19.8696	27.7912	38.5037		224	3.53181	11.6672	21.007	28.8631	38.5572		224	1.13431	9.84454	19.411	28.8179	36.9056
226	1.48936	9.98387	19.7831	27.7871	38.5985		226	3.44364	11.7618	20.8108	28.933	38.6494		226	1.15946	9.84083	19.4153	28.8491	36.9412
228	1.35413	9.99158	19.7858	27.8324	38.564		228	3.3364	11.6784	20.4319	28.8576	38.6289		228	1.24926	9.83342	19.4347	28.8162	36.9665
230	1.27316	10.0579	19.6883	27.8345	38.5681		230	3.49676	11.657	20.014	28.8432	38.6512		230	1.27908	9.83071	19.4093	28.7618	37.0235
232	1.24589	10.1062	19.6397	27.8099	38.6151		232	3.45656	11.5986	19.6916	28.9456	38.6992		232	1.38447	9.84662	19.3941	28.8305	37.0964
234	1.21305	10.1554	19.669	27.8145	38.5494		234	3.42377	11.6525	19.5095	29.0137	38.655		234	1.63886	9.86578	19.362	28.8544	37.2307
236	1.22747	10.1627	19.6897	27.8091	38.4141		236	3.40052	11.6025	19.393	28.9477	38.5258		236	2.21466	9.87862	19.3957	28.9172	37.6127
238	1.19006	10.1932	19.7632	27.8058	38.2536		238	3.32058	11.3823	19.3569	28.8477	38.369		238	2.95823	9.85674	19.3702	29.0034	38.3732
240	1.18149	10.2274	19.8285	27.8214	38.1323		240	3.32412	11.2905	19.4393	28.8062	38.3634		240	3.12327	9.8731	19.3501	29.0361	38.9558
242	1.14422	10.3009	19.869	27.8333	38.0615		242	3.24677	11.429	19.7485	28.7872	38.2849		242	2.91624	9.89181	19.3355	29.0006	39.0424
244	1.15122	10.4724	19.9815	27.8059	38.0392		244	3.22626	11.4761	20.5223	28.8112	38.4569		244	2.58332	9.90338	19.328	28.9531	38.9359
246	1.20063	10.6996	20.0203	27.8177	38.0952		246	3.24564	11.5265	20.8191	28.7734	38.5371		246	2.25336	9.90203	19.3268	28.8822	38.6659
248	1.17235	11.46	20.0632	27.8403	38.1911		248	3.20655	11.5561	20.7434	28.7253	38.5048		248	2.03278	9.94089	19.3868	28.8099	38.3654
250	1.17021	12.1143	20.0817	27.8243	38.2629		250	3.13889	11.3813	20.457	28.7213	38.5325		250	1.90315	10.0088	19.3744	28.8367	38.1357
252	1.17107	12.3546	20.1026	27.8387	38.3098		252	3.07299	11.296	20.1409	28.7627	38.4096		252	1.7636	10.0059	19.3624	28.8821	37.9545
254	1.12366	12.274	20.0286	27.8066	38.3596		254	3.047	11.2998	19.8117	28.8235	38.4508		254	1.63203	10.0023	19.357	28.9684	37.8469
256	1.15993	11.9379	19.9841	27.7993	38.4915		256	3.00549	11.365	19.6551	28.7652	38.4255		256	1.48623	10.0262	19.3637	28.9502	37.7311
258	1.15279	11.4661	19.9893	27.8268	38.5543		258	3.10142	11.4787	19.538	28.7338	38.312		258	1.4316	10.0447	19.351	28.7738	37.6098
260	1.18763	10.8452	19.882	27.8025	38.5821		260	3.13598	11.5464	19.4244	28.7198	38.355		260	1.34942	10.0409	19.3768	28.6827	37.5465
262	1.17507	10.4766	19.8589	27.805	38.5598		262	3.10094	11.5702	19.4696	28.722	38.4757		262	1.28694	10.0926	19.3524	28.7021	37.42
264	1.24375	10.2574	19.7911	27.809	38.5316		264	3.06557	11.6528	19.6199	28.7642	38.4965		264	1.35045	10.1499	19.3427	28.6991	37.3409
266	1.23061	10.2013	19.8378	27.7862	38.5326		266	3.05055	11.6183	20.0857	28.7815	38.4048		266	1.30401	10.1803	19.3303	28.7034	37.2701
268	1.29488	10.1443	19.8411	27.8205	38.4436		268	3.06299	11.4376	20.3724	28.7259	38.2971		268	1.28853	10.3359	19.3463	28.7758	37.1782
270	1.35456	10.0619	19.7889	27.7939	38.2679		270	3.03472	11.3753	20.3968	28.7352	38.3122		270	1.28944	10.4449	19.2826	28.7768	37.0657
272	1.51435	10.0236	19.769	27.8262	38.1882		272	2.99371	11.4546	20.3238	28.7837	38.4164		272	1.29968	10.5014	19.303	28.758	36.9692
274	1.83107	10.0366	19.824	27.8283	38.1474		274	2.95963	11.6436	20.1828	28.7873	38.4816		274	1.26235	10.6019	19.282	28.7439	36.9005
276	2.3537	10.0273	19.7824	27.8462	38.0768		276	2.89357	11.6591	20.1174	28.7805	38.4673		276	1.19736	10.7669	19.2687	28.7399	36.876
278	2.57118	10.0284	19.8183	27.85	37.9599		278	2.87306	11.4513	19.9615	28.7289	38.4971		278	1.18973	10.7841	19.2805	28.7633	36.8522
280	2.68699	10.034	19.8519	27.8682	37.9293		280	2.79312	11.1234	19.9063	28.6806	38.5819		280	1.1425	10.7706	19.3082	28.7872	36.8494
282	2.57461	10.0278	19.8314	27.8714	37.8541		282	2.81379	10.9803	19.8809	28.6344	38.5675		282	1.17152	10.7451	19.3029	28.8411	36.8084
284	2.30944	10.0525	19.7517	27.8276	37.9408		284	2.88598	11.0297	19.8649	28.6597	38.5663		284	1.17812	10.7865	19.2944	28.7925	36.8016
286	1.9009	10.0522	19.7167	27.8263	37.8528		286	2.86305	11.1171	19.7502	28.6476	38.5869		286	1.08684	10.7682	19.3268	28.7793	36.7869
288	1.65915	10.0302	19.7116	27.8062	37.9154		288	2.93169	11.2245	19.7504	28.6398	38.5139		288	1.10107	10.6677	19.3094	28.7792	36.7918
290	1.50892	10.0063	19.7116	27.8205	38.011		290	2.95495	11.4319	19.8238	28.5639	38.4301		290	1.14387	10.5253	19.3209	28.7406	36.7828
292	1.37312	10.0717	19.7852	27.8102	38.1091		292	2.84835	11.4226	19.8479	28.595	38.3779		292	1.16003	10.4195	19.3179	28.7678	36.7707
294	1.23761	10.0575	19.8859	27.8209	38.2368		294	2.81815	11.3447	19.9397	28.572	38.3679		294	1.14649	10.2778	19.3179	28.781	36.7508
296	1.15094	10.0964	19.9302	27.8082	38.4144		296	2.80717	11.2533	19.925	28.5714	38.4053		296	1.1647	10.1369	19.2889	28.87	36.7708
298	1.10995	10.174	19.9438	27.8114	38.4614		298	2.72852	11.1985	19.8743	28.6066	38.3369		298	1.17471	10.0722	19.301	28.8383	36.7769
300	1.07111	10.1596	20.0178	27.81	38.4545		300	2.7366	11.2254	19.81	28.6165	38.2931		300	1.1804	9.99702	19.2694	28.7275	36.768

## Sheet: Fig. 2H
	Single					Oscillation					Steady reduction
	Jaw1 KO	Jaw1 IE	Δcoil IE			Jaw1 KO	Jaw1 IE	Δcoil IE			Jaw1 KO	Jaw1 IE	Δcoil IE
Well#1	6	0	8		Well#1	68	14	52		Well#1	26	86	40
Well#2	8	0	8		Well#2	52	16	66		Well#2	40	84	16
Well#3	10	0	18		Well#3	58	16	68		Well#3	32	84	24
Well#4	8	4	4		Well#4	54	22	78		Well#4	38	74	18

## Sheet: Fig. 3A,E
Fig. 3A															Fig. 3E
	Jaw1 KO							Jaw1 IE								Jaw1 KO							Jaw1 IE
Time (s)	Cell#1	Cell#2	Cell#3	Cell#4	Cell#5		Time (s)	Cell#1	Cell#2	Cell#3	Cell#4	Cell#5			Time (s)	Cell#1	Cell#2	Cell#3	Cell#4	Cell#5		Time (s)	Cell#1	Cell#2	Cell#3	Cell#4	Cell#5
0	1	10	19	28	37		0	1	10	19	28	37			0	1	10	19	28	37		0	1	10	19	28	37
2	0.976	9.989	18.983	28.023	36.986		2	0.975	9.964	18.998	27.981	36.95			2	0.9765	9.998	19.0015	28.0097	37.0086		2	1.016	10.001	18.982	28.004	36.982
4	1.028	9.977	18.99	27.99	37.029		4	0.971	9.977	19.026	27.984	36.978			4	0.9896	9.9653	19.002	28.0183	37.0142		4	1.01	9.994	19.028	27.983	37.034
6	1.024	9.983	19.014	28.011	37.002		6	0.993	9.972	18.981	27.973	36.981			6	0.9736	9.9871	19.0122	28.0091	36.9871		6	1.06	10.008	19.024	28.012	37.075
8	0.994	9.967	19.036	28.006	37.012		8	0.981	9.966	19.013	27.988	36.988			8	0.955	9.9519	19.0109	28.0119	36.9876		8	1.031	10.008	18.988	27.962	37.01
10	0.985	9.955	18.967	28.006	37.009		10	0.956	10.035	18.98	27.998	36.984			10	0.9606	9.96	18.9696	27.9502	36.9625		10	0.985	9.953	18.975	27.965	36.998
12	1.043	10.557	18.996	28.026	37.001		12	1.046	14.897	19.081	28.082	37.043			12	0.9609	9.9869	19.0007	27.9693	37.0279		12	0.988	9.996	19.004	28.008	36.988
14	1.585	15.036	19.134	28.219	37.402		14	1.322	15.877	19.955	29.605	37.191			14	0.999	9.9916	18.9952	27.9904	36.9865		14	1.033	10.011	19.056	28.019	37.347
16	5.315	15.205	19.343	29.557	40.221		16	1.927	15.72	23.32	33.374	37.418			16	1.01	9.972	19.0422	28.018	37.0199		16	1.019	10.044	19.183	28.071	37.948
18	5.661	14.795	19.571	31.241	41.293		18	5.076	15.142	24.784	33.507	38.114			18	1.0743	9.9855	19.0247	28.0794	37.0042		18	1.046	10.033	19.321	28.147	39.509
20	5.326	14.395	20.326	31.919	41.26		20	6.073	14.422	24.805	33.193	41.549			20	1.0366	10.0107	19.0205	28.0978	36.9909		20	1.186	10.08	19.517	28.23	41.783
22	4.875	13.783	22.449	31.807	40.893		22	5.726	13.644	24.52	32.73	41.793			22	1.0144	9.9969	19.0677	28.1374	37.0069		22	1.114	10.116	19.762	28.344	41.863
24	4.323	13.225	23.071	31.458	40.53		24	5.205	12.974	24.152	32.164	41.124			24	1.0272	9.9779	19.0214	28.1715	37.0228		24	1.167	10.164	19.9	28.423	41.682
26	3.841	12.678	23.021	30.922	40.036		26	4.703	12.431	23.688	31.655	40.244			26	1.013	9.9964	19.0542	28.1369	36.9918		26	1.211	10.167	20.14	28.419	41.167
28	3.319	12.146	22.634	30.42	39.618		28	4.179	12.086	23.217	31.254	39.341			28	1.0137	9.9978	19.0026	28.1247	36.984		28	1.203	10.205	20.481	28.412	40.555
30	2.955	11.739	22.217	29.932	39.171		30	3.779	11.952	22.8	30.941	38.626			30	0.9924	10.0061	19.0483	28.1029	36.9951		30	1.224	10.197	20.989	28.406	40.075
32	2.62	11.461	21.816	29.598	38.846		32	3.407	12.139	22.292	30.651	38.101			32	1.002	10.0174	19.0304	28.1225	36.9807		32	1.192	10.2	21.73	28.338	39.552
34	2.364	11.248	21.285	29.286	38.542		34	3.056	12.68	21.795	30.626	37.735			34	1.0038	9.9997	19.0153	28.1668	37.0002		34	1.202	10.166	22.033	28.343	39.203
36	2.215	11.171	20.91	29.169	38.32		36	2.808	13.498	21.408	30.827	37.459			36	1.0133	10.0081	19.0142	28.1967	37.0193		36	1.18	10.224	22.11	28.311	38.717
38	2.021	11.633	20.561	29.051	38.187		38	2.622	13.693	21.045	31.135	37.333			38	1.0074	9.9952	19.0116	28.2282	37.0341		38	1.202	10.188	22.003	28.267	38.38
40	1.949	12.516	20.239	28.901	38.08		40	2.456	13.483	20.947	31.374	37.248			40	1.0005	10.0082	19.0664	28.246	37.0377		40	1.206	10.175	21.721	28.212	37.996
42	1.859	12.952	19.992	28.895	38.002		42	2.418	13.079	20.889	31.266	37.202			42	1.0226	10.0054	18.9932	28.2146	37.0224		42	1.192	10.173	21.45	28.129	37.706
44	1.765	12.742	19.811	28.92	37.838		44	2.378	12.553	20.877	31.136	37.142			44	1.0387	10.036	19.021	28.1653	37.0115		44	1.173	10.188	21.17	28.159	37.505
46	1.689	12.36	19.627	28.94	37.778		46	2.493	11.95	21.01	30.789	37.098			46	0.995	10.0012	18.9939	28.2489	37.0015		46	1.161	10.22	20.814	28.103	37.347
48	1.652	11.866	19.479	28.892	37.713		48	2.669	11.509	21.447	30.42	37.077			48	1.0492	10.0033	18.9847	28.2304	36.996		48	1.223	10.17	20.433	28.098	37.263
50	1.572	11.344	19.306	28.918	37.601		50	2.874	11.254	21.562	29.974	37.085			50	1.0492	9.9805	18.9766	28.2663	37.0448		50	1.156	10.215	20.192	28.133	37.173
52	1.596	10.912	19.242	29.286	37.577		52	3.114	10.921	21.716	29.693	37.051			52	1.0369	9.9832	19.0088	28.2761	37.0279		52	1.219	10.218	19.85	28.152	37.174
54	1.614	10.622	19.208	29.386	37.623		54	3.397	10.812	21.45	29.497	37.04			54	1.0243	10.0016	18.9661	28.2074	37.0009		54	1.197	10.225	19.64	28.146	37.096
56	1.581	10.398	19.196	29.346	37.588		56	3.38	10.884	21.095	29.262	37.03			56	0.9972	9.9795	18.9939	28.1957	37.0399		56	1.237	10.233	19.424	28.12	37.08
58	1.513	10.247	19.166	29.181	37.548		58	3.151	11.094	20.66	29.185	37.023			58	1.0102	9.9918	18.9795	28.1883	37.0408		58	1.274	10.219	19.251	28.13	37.04
60	1.493	10.139	19.165	29.013	37.435		60	2.878	11.596	20.253	29.203	37.008			60	0.9824	10.0112	18.9775	28.237	37.0162		60	1.204	10.214	19.18	28.099	37.047
62	1.386	10.059	19.183	28.97	37.413		62	2.592	13.022	19.958	29.216	36.985			62	0.9955	10.0353	19.012	28.2165	37.0454		62	1.179	10.209	19.073	28.079	37.016
64	1.353	10.004	19.102	28.703	37.333		64	2.229	13.677	19.638	29.367	37.012			64	1.0134	10.0226	19	28.2727	37.0501		64	1.181	10.22	18.999	28.07	37.028
66	1.315	9.961	19.073	28.526	37.232		66	1.806	13.419	19.424	29.408	37.011			66	1.0042	10.0142	19.0068	28.2193	37.0064		66	1.183	10.2	19.003	28.054	37.061
68	1.245	9.934	19.134	28.371	37.256		68	1.547	12.925	19.24	29.451	37.043			68	1.0435	10.0204	19.0088	28.1947	37.0324		68	1.202	10.189	18.987	28.078	37.05
70	1.255	9.916	19.127	28.304	37.195		70	1.325	12.149	19.174	29.456	37.009			70	1.0223	10.0123	19.0264	28.2445	37.0419		70	1.201	10.191	18.946	28.039	37.028
72	1.22	9.926	19.167	28.27	37.138		72	1.204	11.605	19.101	29.555	37.01			72	1.0353	10.0283	19.054	28.1804	37.0018		72	1.157	10.152	18.97	28.058	37.019
74	1.168	9.916	19.173	28.315	37.117		74	1.121	11.082	19.043	29.543	36.984			74	1.0256	10.0219	19.0435	28.1717	36.9962		74	1.183	10.177	18.965	28.096	36.985
76	1.139	9.956	19.195	28.254	37.074		76	1.079	10.695	19.049	29.501	36.988			76	1.0492	10.048	18.9733	28.1905	37.0191		76	1.116	10.14	18.95	28.07	37.007
78	1.145	9.951	19.198	28.185	37.071		78	1.035	10.515	18.988	29.307	36.962			78	1.0127	10.0132	19.0494	28.1982	36.9984		78	1.124	10.125	18.947	28.024	37.019
80	1.138	9.969	19.177	28.116	37.104		80	1.028	10.429	18.98	29.134	36.982			80	1.0253	10.0174	19.0358	28.1722	37.0284		80	1.163	10.152	18.94	28.066	36.997
82	1.105	9.96	19.191	28.075	37.072		82	1.008	10.331	18.96	28.978	36.957			82	1.0243	10.0221	18.9714	28.2099	37.0547		82	1.088	10.155	18.935	28.053	36.999
84	1.115	9.943	19.19	28.063	37.044		84	1.024	10.327	18.942	28.76	36.951			84	1.002	9.9975	19.0125	28.2133	37.0421		84	1.14	10.137	18.942	28.063	37.044
86	1.135	9.967	19.138	28.056	37.089		86	1.011	10.376	18.956	28.545	36.986			86	1.0251	10.0017	18.9961	28.1539	37.0618		86	1.09	10.126	18.965	28.085	37.016
88	1.13	10.029	19.113	28.026	37.068		88	1.035	10.489	18.94	28.387	36.997			88	1.0567	10.0033	19.0457	28.1562	37.0459		88	1.111	10.14	18.941	28.05	36.994
90	1.174	10.029	19.069	28.019	37.048		90	1.03	10.661	18.937	28.277	36.961			90	1.0541	10.0118	19.0232	28.1401	37.0244		90	1.069	10.139	18.93	28.078	37.035
92	1.093	10.089	19.065	27.995	37.02		92	1.044	11.011	18.951	28.194	36.99			92	1.0501	10.0308	19.0487	28.1292	36.9867		92	1.103	10.117	18.926	28.043	37.03
94	1.115	10.152	19.051	27.972	37.009		94	1.012	12.093	18.933	28.167	36.997			94	1.0516	10.0068	19.0142	28.1168	37.0157		94	1.053	10.121	18.968	28.058	37.01
96	1.113	10.354	19.059	28	36.987		96	0.995	13.118	18.967	28.18	36.986			96	1.0742	9.9967	18.9795	28.2146	37.0492		96	1.083	10.098	18.975	28.052	37.031
98	1.083	11.825	19.078	27.98	36.979		98	1.017	13.134	18.966	28.202	36.942			98	1.0381	10.0226	18.934	28.1779	36.9973		98	1.057	10.095	18.97	28.08	37.01
100	1.074	13.055	19.099	27.951	36.992		100	1.031	12.81	18.98	28.145	36.956			100	1.0813	10.0086	18.9661	28.1817	37.0208		100	1.109	10.068	18.949	28.066	37.003
102	1.025	12.793	19.114	27.978	37.002		102	1.048	12.362	18.951	28.147	36.96			102	1.0605	10.0002	18.9862	28.2039	36.9911		102	1.109	10.072	18.972	28.068	37.027
104	1.005	12.184	19.092	27.964	36.951		104	1.024	11.813	18.947	28.124	36.957			104	1.034	9.9989	18.9893	28.1962	37.0461		104	1.056	10.114	18.951	28.089	37.001
106	1.059	11.295	19.065	27.936	36.994		106	1.017	11.299	18.948	28.107	36.955			106	1.0781	9.9885	18.9484	28.1695	37.0377		106	1.038	10.105	18.929	28.084	37.032
108	1.049	10.504	19.051	27.98	37		108	1.031	10.949	18.962	28.132	37.011			108	1.0607	9.9894	18.9618	28.188	37.0831		108	1.095	10.102	18.924	28.089	37.038
110	1.011	10.075	19.038	27.982	36.978		110	1.021	10.641	18.962	28.095	36.957			110	1.0767	10.003	18.9259	28.1969	37.0618		110	1.076	10.091	18.925	28.105	37.057
112	1.033	9.906	19.058	27.955	37.009		112	1.032	10.492	18.987	28.131	36.965			112	1.0463	9.9821	18.9587	28.222	37.0565		112	1.065	10.094	18.917	28.118	37.053
114	1.04	9.806	19.064	27.942	37.013		114	1.051	10.443	18.962	28.119	36.979			114	1.0562	9.9958	18.9325	28.2009	37.0244		114	1.069	10.122	18.912	28.085	37.067
116	1.061	9.748	19.054	27.953	37.048		116	0.985	10.459	18.957	28.094	36.965			116	1.0878	9.9746	18.9253	28.1673	37.0414		116	1.094	10.106	18.933	28.108	37.053
118	1.076	9.741	19.084	27.922	37.034		118	1.024	10.457	18.935	28.108	36.965			118	1.0779	9.9905	18.9589	28.1663	37.0441		118	1.044	10.123	18.952	28.067	37.025
120	1.06	9.706	19.109	27.927	37.039		120	1.027	10.516	18.951	28.149	36.975			120	1.0547	10.0104	18.9825	28.1554	37.0321		120	1.023	10.091	18.905	28.069	37.037
122	0.992	9.736	19.116	27.905	36.988		122	1.067	10.603	18.935	28.1	37.018			122	1.0777	9.9871	18.9572	28.1373	37.0703		122	1.064	10.072	18.925	28.048	36.997
124	1.035	9.721	19.071	27.901	36.97		124	1.045	10.794	18.967	28.061	36.978			124	1.0547	9.9851	18.967	28.1369	37.1035		124	1.03	10.106	18.911	28.05	37.024
126	1.061	9.729	19.112	27.932	36.93		126	1.031	11.192	18.942	28.034	37.021			126	1.0597	9.9955	18.9893	28.1344	37.0873		126	1.067	10.108	18.901	28.041	37.067
128	1.069	9.727	19.118	27.994	36.94		128	1.048	11.926	18.999	28.061	36.974			128	1.0681	9.9846	18.9941	28.101	37.0514		128	1.056	10.067	18.939	28.055	37.051
130	1.064	9.73	19.094	27.943	36.968		130	1.105	12.419	18.988	28.079	36.986			130	1.0425	9.9896	18.9663	28.0945	37.0652		130	1.059	10.097	18.92	28.039	37.022
132	1.08	9.739	19.08	27.973	36.959		132	1.109	12.519	18.981	28.094	36.959			132	1.05	9.9678	18.9379	28.122	37.0641		132	1.068	10.091	18.906	28.021	37.031
134	1.071	9.762	19.107	27.945	36.97		134	1.131	12.535	18.987	28.154	37.023			134	1.0284	9.9519	18.9919	28.1129	37.103		134	1.092	10.069	18.932	28.021	37.012
136	1.078	9.739	19.06	27.999	36.978		136	1.13	12.284	18.976	28.094	36.995			136	1.0183	9.96	18.9762	28.1044	37.0982		136	1.124	10.09	18.899	28.024	37.089
138	1.011	9.735	19.07	27.946	36.942		138	1.117	11.944	18.953	28.149	37.001			138	1.0547	9.9505	18.9738	28.0733	37.0909		138	1.072	10.078	18.912	28.02	37.072
140	0.989	9.724	19.071	27.951	36.977		140	1.093	11.654	18.987	28.171	37.009			140	1.0444	9.9712	18.9318	28.093	37.1104		140	1.108	10.078	18.926	28.007	37.092
142	1.021	9.737	19.062	27.936	36.95		142	1.112	11.469	18.988	28.209	37.05			142	1.0761	9.9606	18.9786	28.1051	37.113		142	1.132	10.086	18.906	27.989	37.091
144	0.993	9.732	19.113	27.91	36.961		144	1.278	11.343	19.035	28.223	36.998			144	1.0587	10.0182	18.9406	28.0656	37.1263		144	1.104	10.098	18.938	27.988	37.073
146	0.971	9.734	19.008	27.882	36.955		146	1.233	11.298	18.999	28.273	37.015			146	1.1063	10.0065	18.9622	28.0519	37.1549		146	1.134	10.111	18.927	27.972	37.083
148	0.979	9.717	18.987	27.907	36.961		148	1.166	11.443	19.01	28.343	37.014			148	1.0442	10.0068	18.9674	28.0577	37.098		148	1.094	10.111	18.92	27.976	37.096
150	1.001	9.744	19.037	27.898	36.955		150	1.195	11.502	19.044	28.43	37.006			150	1.0523	10.0156	18.9672	28.0681	37.1494		150	1.078	10.091	18.913	27.965	37.101
152	0.985	9.729	19.068	27.883	36.962		152	1.262	11.489	19.026	28.566	37.004			152	1.048	9.9963	18.9493	28.0891	37.1108		152	1.146	10.074	18.93	27.998	37.099
154	0.955	9.748	19.083	27.927	36.97		154	1.316	11.387	19.056	28.723	37.07			154	1.0608	10.0112	18.9567	28.1019	37.0871		154	1.134	10.109	18.912	27.971	37.104
156	0.946	9.758	19.073	27.897	36.998		156	1.298	11.355	19.143	28.995	37.046			156	1.0509	10.0255	18.9438	28.0931	37.1394		156	1.15	10.094	18.935	27.967	37.098
158	0.965	9.767	19.061	27.889	36.995		158	1.26	11.45	19.167	29.678	37.068			158	1.0395	10.029	18.9554	28.0569	37.0649		158	1.141	10.109	18.922	27.966	37.069
160	0.987	9.766	19.064	27.921	36.95		160	1.284	11.624	19.204	30.361	37.06			160	1.0332	10.0022	18.9569	28.0503	37.1015		160	1.147	10.096	18.93	27.965	37.077
162	0.968	9.768	19.063	27.905	36.952		162	1.396	11.679	19.201	30.426	37.062			162	1.0634	10.0226	18.9408	28.0762	37.1062		162	1.107	10.072	18.93	27.969	37.095
164	1.022	9.763	19.008	27.877	36.93		164	1.566	11.69	19.246	30.225	37.102			164	1.0517	10.016	18.9399	28.0911	37.0966		164	1.096	10.079	18.912	27.936	37.067
166	1.05	9.772	18.987	27.929	36.965		166	1.657	11.864	19.372	29.902	37.107			166	1.0583	10.0304	18.9832	28.0941	37.0909		166	1.074	10.085	18.931	27.939	37.036
168	1.022	9.815	18.986	27.915	36.974		168	1.907	11.745	19.512	29.512	37.112			168	1.0697	10.024	18.9576	28.1145	37.0654		168	1.096	10.061	18.905	27.926	37.059
170	1.009	9.821	19	27.863	36.964		170	2.424	11.616	19.755	29.154	37.126			170	1.0474	10.0237	18.9323	28.1064	37.1006		170	1.129	10.055	18.935	27.935	37.053
172	0.999	9.811	18.991	27.903	36.974		172	3.165	11.518	20.136	28.896	37.159			172	1.0557	9.9696	18.9945	28.1442	37.0612		172	1.087	10.104	18.941	27.942	37.017
174	0.985	9.812	18.942	27.877	36.958		174	3.873	11.521	20.755	28.721	37.23			174	1.0675	10.0467	18.9087	28.0816	37.0869		174	1.141	10.069	18.918	27.953	37.065
176	1.01	9.876	18.949	27.869	36.971		176	4.103	11.453	21.554	28.574	37.325			176	1.0949	10.036	18.9561	28.0921	37.1066		176	1.142	10.058	18.975	27.945	37.036
178	1.021	9.89	18.974	27.873	36.976		178	4.137	11.43	21.854	28.506	37.44			178	1.0763	10.0346	19.0011	28.0968	37.0547		178	1.13	10.046	18.951	27.926	37.084
180	1.055	9.835	18.974	27.941	36.954		180	3.859	11.35	21.872	28.432	37.802			180	1.071	10.0247	19.0396	28.1497	37.1115		180	1.075	10.084	18.946	27.926	37.014
182	1.001	9.872	18.941	27.949	36.997		182	3.556	11.25	21.661	28.359	38.913			182	1.0855	10.043	19.0501	28.1416	37.1097		182	1.071	10.051	18.955	27.933	37.029
184	0.994	9.873	18.905	27.872	37.01		184	3.132	11.256	21.366	28.319	40.291			184	1.0906	10.0473	18.9976	28.1393	37.0844		184	1.1	10.059	18.966	27.929	37.015
186	1.019	9.939	18.896	27.858	36.991		186	2.649	11.321	20.916	28.306	40.22			186	1.0983	10.0389	18.9655	28.1334	37.0911		186	1.147	10.028	18.949	27.89	37.01
188	1.016	9.996	18.958	27.864	37.001		188	2.175	11.47	20.414	28.298	39.664			188	1.079	10.0346	18.9771	28.1836	37.078		188	1.098	10.071	18.966	27.905	37.035
190	1.035	10.034	18.908	27.902	37.008		190	1.818	11.729	19.971	28.275	39.022			190	1.0796	10.026	19.0142	28.2015	37.0578		190	1.105	10.067	18.974	27.905	37
192	1.03	10.11	18.946	27.885	37.016		192	1.536	11.687	19.65	28.313	38.371			192	1.0912	10.0388	18.9959	28.1969	37.1053		192	1.126	10.057	18.953	27.914	37.08
194	1.037	10.333	18.975	27.877	37.001		194	1.33	11.622	19.335	28.392	37.845			194	1.0996	10.0511	18.9661	28.1863	37.1088		194	1.086	10.05	18.951	27.943	37.048
196	0.992	11.281	18.964	27.856	36.988		196	1.192	11.514	19.21	28.457	37.443			196	1.0895	10.0657	19.0234	28.1945	37.1019		196	1.086	10.031	18.933	27.918	37.095
198	1.012	12.402	18.98	27.918	37		198	1.117	11.394	19.08	28.458	37.224			198	1.1393	10.0286	18.9806	28.2128	37.0867		198	1.072	10.033	18.926	27.959	37.085
200	1.044	12.548	19.006	27.874	36.964		200	1.11	11.397	19.021	28.462	37.05			200	1.1125	10.0511	19.0131	28.2148	37.0762		200	1.11	10.029	18.944	27.969	37.057
202	1.041	12.14	19.041	27.928	36.992		202	1.059	11.393	18.946	28.499	37.033			202	1.0948	10.0644	18.9528	28.2536	37.1004		202	1.059	10.058	18.963	27.951	37.034
204	1.09	11.534	19.013	27.964	36.969		204	1.036	11.277	18.935	28.532	37.047			204	1.1239	10.0316	18.9528	28.2962	37.0864		204	1.111	10.05	18.923	27.936	37.039
206	1.039	10.85	18.993	27.987	37.01		206	1.017	11.188	18.902	28.623	36.98			206	1.1222	10.0209	18.9747	28.3197	37.0773		206	1.146	10.044	18.947	27.919	37.051
208	1.004	10.344	18.997	28.091	36.998		208	1.038	11.1	18.863	28.74	37.014			208	1.1011	10.0249	18.9963	28.3308	37.0869		208	1.219	10.056	18.946	27.91	37.068
210	1.002	10.04	19.023	28.275	36.992		210	1.004	11.048	18.876	28.928	37			210	1.1117	10.0455	18.9963	28.3012	37.0844		210	1.248	10.056	18.935	27.947	37.02
212	0.959	9.845	19.021	28.546	36.972		212	1.028	11.027	18.877	29.255	36.983			212	1.1272	10.0503	18.9615	28.2643	37.084		212	1.245	10.05	18.98	27.9	37.011
214	1.013	9.784	18.989	28.84	36.972		214	1.046	11.043	18.876	29.569	36.964			214	1.1364	10.0257	18.9928	28.2086	37.0913		214	1.298	10.02	18.975	27.921	37.019
216	0.998	9.768	18.99	29.172	37.01		216	1.05	11.128	18.901	29.811	36.96			216	1.1221	10.061	19.0072	28.244	37.088		216	1.257	10.047	18.947	27.915	37.031
218	0.981	9.756	18.979	29.527	36.964		218	1.019	11.233	18.905	29.947	36.96			218	1.1197	10.0669	19.0205	28.1937	37.0984		218	1.268	10.028	18.979	27.914	37.04
220	0.957	9.728	18.997	29.651	36.919		220	1.048	11.259	18.954	29.886	36.985			220	1.152	10.0576	19.035	28.2029	37.0705		220	1.258	10.054	18.958	27.884	37.057
222	0.999	9.748	19.033	29.601	36.971		222	1.032	11.358	18.932	29.687	36.951			222	1.149	10.0844	19.0088	28.2324	37.1008		222	1.188	10.066	18.983	27.931	37.038
224	0.989	9.725	19.054	29.442	36.989		224	1.078	11.34	18.919	29.436	36.992			224	1.1193	10.0805	19.0712	28.2111	37.0849		224	1.226	10.08	18.949	27.925	37.056
226	0.993	9.752	19.024	29.248	36.956		226	1.087	11.263	19.011	29.123	36.968			226	1.1075	10.0721	19.0785	28.1969	37.0842		226	1.25	10.045	18.934	27.914	37.051
228	0.962	9.75	19.025	29.059	37.01		228	1.081	11.296	19.027	28.872	36.963			228	1.0993	10.0757	19.0568	28.2074	37.1228		228	1.296	10.04	18.985	27.9	37.05
230	0.958	9.767	19.06	28.877	36.965		230	1.098	11.367	19.023	28.723	36.984			230	1.1067	10.0302	19.0341	28.293	37.1002		230	1.247	10.045	18.994	27.907	37.004
232	1.007	9.755	19.057	28.735	36.996		232	1.122	11.371	19.031	28.674	37.017			232	1.1365	10.1066	19.038	28.3288	37.1075		232	1.297	10.061	18.947	27.896	37.028
234	0.985	9.745	19.01	28.541	37.022		234	1.109	11.367	19.092	28.6	36.982			234	1.1407	10.0771	18.993	28.4719	37.1082		234	1.235	10.041	18.982	27.914	37.061
236	0.976	9.746	18.999	28.393	36.987		236	1.129	11.336	19.079	28.59	36.961			236	1.1442	10.0652	19.0754	28.4556	37.1011		236	1.146	10.033	18.944	27.938	37.037
238	0.987	9.776	19.039	28.282	37.018		238	1.132	11.253	19.093	28.564	37.014			238	1.1254	10.0581	19.0479	28.5073	37.1139		238	1.066	10.049	18.95	27.912	37.014
240	1.015	9.764	19.047	28.199	37.016		240	1.088	11.215	19.161	28.551	36.963			240	1.1017	10.1085	19.0457	28.5744	37.0993		240	1.106	10.027	18.95	27.892	37.047
242	1	9.74	19.01	28.092	36.992		242	1.12	11.136	19.145	28.592	37.022			242	1.1254	10.0542	19.0188	28.7204	37.168		242	1.098	10.026	18.94	27.88	37.036
244	0.979	9.759	19.032	28.047	36.991		244	1.078	11.088	19.101	28.664	37.037			244	1.1174	10.0929	19.017	28.8955	37.1396		244	1.026	10.023	18.978	27.923	36.995
246	0.989	9.794	19.055	27.947	37.04		246	1.064	11.121	19.129	28.787	37.045			246	1.1147	10.0839	19.0741	29.0448	37.1312		246	1.058	10.005	18.96	27.9	36.988
248	1.014	9.775	19.063	27.926	37.012		248	1.117	11.17	19.073	28.874	37.037			248	1.1528	10.0852	19.0361	29.1321	37.1152		248	1.042	10.037	18.955	27.887	37.02
250	1.033	9.757	19.027	27.893	37.016		250	1.088	11.161	19.109	28.947	37.05			250	1.1607	10.0789	19.0345	29.2873	37.1268		250	1.053	10.05	18.966	27.855	37.016
252	1.054	9.787	19.044	27.897	37.005		252	1.083	11.143	19.134	29.052	37.07			252	1.2627	10.0596	19.0142	29.4815	37.1223		252	1.062	10.019	18.965	27.877	37.064
254	1.032	9.808	19.063	27.875	37		254	1.09	11.102	19.109	29.223	37.061			254	1.2753	10.0671	19.0291	29.8621	37.1445		254	1.072	10.018	18.929	27.883	37.056
256	1.048	9.813	19.069	27.87	37		256	1.063	11.048	19.097	29.334	37.043			256	1.2315	10.1031	19.0684	30.1358	37.1441		256	1.088	10.01	18.984	27.892	37.06
258	1.057	9.789	19.098	27.877	36.977		258	1.069	11.038	19.174	29.346	37.012			258	1.2047	10.0976	19.0168	30.2061	37.1201		258	1.021	10.028	18.982	27.872	37.035
260	1.031	9.803	19.044	27.9	36.98		260	1.059	11.043	19.176	29.245	37.005			260	1.1871	10.0996	19.056	30.2061	37.1523		260	1.032	10.044	18.977	27.851	37.106
262	1.023	9.797	19.08	27.94	36.988		262	1.055	11.056	19.23	29.167	37.006			262	1.165	10.0724	19.0531	29.8297	37.1543		262	1.03	10.031	18.991	27.882	37.146
264	0.999	9.78	19.111	27.924	37.006		264	1.098	10.954	19.305	28.99	37.006			264	1.1952	10.0911	19.0275	29.4972	37.1199		264	1.077	10.012	19.007	27.877	37.094
266	1.074	9.818	18.976	27.945	37.052		266	1.172	10.966	19.437	28.782	37.033			266	1.1842	10.106	19.0546	29.3323	37.1064		266	1.101	10.028	19.013	27.892	37.129
268	1.09	9.849	19.052	27.965	37.047		268	1.186	10.98	19.66	28.661	37.02			268	1.141	10.0867	19.0656	29.0633	37.1605		268	1.134	9.995	18.992	27.893	37.091
270	1.067	9.858	19.046	27.936	37.042		270	1.195	10.964	20.282	28.609	37.029			270	1.1464	10.0646	19.0745	28.8042	37.1474		270	1.112	10.037	18.99	27.885	37.085
272	1.118	9.831	19.007	27.899	37.052		272	1.182	11.039	20.96	28.45	37.053			272	1.1771	10.0932	19.097	28.5922	37.1826		272	1.129	10.025	18.957	27.866	37.081
274	1.106	9.82	19.012	27.878	37.083		274	1.179	11.031	21.23	28.383	37.065			274	1.1919	10.1018	19.1069	28.515	37.1775		274	1.089	10.019	18.965	27.846	37.11
276	1.04	9.776	18.978	27.884	37.097		276	1.218	11.036	21.193	28.307	37.136			276	1.2145	10.1144	19.1132	28.3635	37.205		276	1.077	10.006	18.975	27.88	37.106
278	0.971	9.806	18.979	27.879	37.065		278	1.25	11.104	21.165	28.294	37.166			278	1.1723	10.0884	19.1007	28.2586	37.2238		278	1.03	9.999	18.949	27.891	37.107
280	0.954	9.806	18.983	27.903	37.067		280	1.265	11.088	20.951	28.246	37.182			280	1.1632	10.1146	19.0804	28.1502	37.2285		280	1.026	9.981	18.969	27.862	37.093
282	0.956	9.799	18.979	27.933	37.113		282	1.357	11.072	20.673	28.262	37.171			282	1.1489	10.1158	19.0935	28.1593	37.1873		282	1.02	9.992	18.942	27.888	37.105
284	1.006	9.827	18.944	27.922	37.112		284	1.396	11.071	20.45	28.263	37.193			284	1.1465	10.1037	19.0922	28.0898	37.2156		284	1.018	10.009	18.959	27.848	37.087
286	0.967	9.793	18.986	27.896	37.077		286	1.434	11.069	20.202	28.314	37.177			286	1.1537	10.1318	19.1141	28.0594	37.1804		286	1.045	10.009	18.957	27.832	37.098
288	1.02	9.803	19.013	27.893	37.072		288	1.575	11.085	20.016	28.299	37.184			288	1.1774	10.1404	19.0232	28.0587	37.2323		288	1.07	10.044	18.954	27.856	37.091
290	1.021	9.801	18.972	27.914	36.997		290	1.972	11.082	19.942	28.335	37.189			290	1.175	10.1966	19.1069	28.0458	37.2086		290	1.078	10.022	18.961	27.861	37.046
292	1.033	9.806	18.988	27.907	36.995		292	2.898	11.027	19.674	28.385	37.315			292	1.1595	10.1105	19.1088	28.0566	37.2214		292	1.031	10.01	18.954	27.838	37.068
294	1.032	9.812	19.02	27.918	36.957		294	3.607	11.022	19.643	28.471	37.206			294	1.1834	10.134	19.1208	28.0715	37.2575		294	1.021	10.027	18.957	27.861	37.045
296	1.024	9.798	19.037	27.94	36.974		296	3.824	11.026	19.494	28.521	37.201			296	1.1548	10.0735	19.1388	28.0445	37.2378		296	1.061	10.045	18.966	27.873	37.063
298	1.034	9.818	19.036	27.95	37.012		298	3.748	11.014	19.295	28.487	37.157			298	1.1791	10.1054	19.1261	28.0707	37.3245		298	1.026	10.012	18.979	27.857	37.033
300	1.065	9.821	19.061	28.005	36.998		300	3.548	11.005	19.17	28.469	37.15			300	1.2023	10.0828	19.139	28.0572	37.2952		300	1.031	10.021	18.987	27.849	37.06

## Sheet: Fig. 3B,F
Fig. 3B																	Fig. 3F
	No response				Single				Oscillation				Steady reduction					No response				Single				Oscillation				Steady reduction
	Jaw1 KO	Jaw1 IE			Jaw1 KO	Jaw1 IE			Jaw1 KO	Jaw1 IE			Jaw1 KO	Jaw1 IE				Jaw1 KO	Jaw1 IE			Jaw1 KO	Jaw1 IE			Jaw1 KO	Jaw1 IE			Jaw1 KO	Jaw1 IE
Well#1	2	0		Well#1	74	6		Well#1	22	74		Well#1	2	20			Well#1	94	56		Well#1	4	42		Well#1	2	2		Well#1	0	0
Well#2	6	2		Well#2	62	4		Well#2	32	82		Well#2	0	12			Well#2	92	74		Well#2	8	26		Well#2	0	0		Well#2	0	0
Well#3	2	2		Well#3	50	14		Well#3	46	74		Well#3	2	30			Well#3	94	62		Well#3	6	38		Well#3	0	0		Well#3	0	0
Well#4	12	8		Well#4	62	22		Well#4	26	66		Well#4	0	4			Well#4	92	66		Well#4	8	32		Well#4	0	2		Well#4	0	0

## Sheet: Fig. 3C,D,G,H
Fig. 3C					Fig. 3D					Fig. 3G					Fig. 3H
	Jaw1 KO	Jaw1 IE				Jaw1 KO	Jaw1 IE				Jaw1 KO	Jaw1 IE				Jaw1 KO	Jaw1 IE
Cell#1	36.67	131.36			Cell#1	4.8649	7.3167			Cell#1	-1.05	55.3			Cell#1	1.0254	4.5453
Cell#2	27.17	202.72			Cell#2	4.4806	5.9982			Cell#2	-8.8	79.72			Cell#2	1.064	4.3739
Cell#3	51.14	127.74			Cell#3	5.3284	6.6834			Cell#3	7.48	100.64			Cell#3	1.1716	6.1352
Cell#4	51.44	132.06			Cell#4	5.6609	6.189			Cell#4	3.56	63.65			Cell#4	1.056	1.6216
Cell#5	26.04	107.5			Cell#5	5.2067	5.7103			Cell#5	15.66	16.38			Cell#5	1.1701	1.2609
Cell#6	19.94	114.57			Cell#6	5.1903	6.2972			Cell#6	15.3	43.35			Cell#6	1.3853	1.6908
Cell#7	45.43	143.99			Cell#7	6.4372	6.1183			Cell#7	24.01	27.78			Cell#7	1.3402	1.7662
Cell#8	39.07	190.05			Cell#8	5.7651	6.0419			Cell#8	11.99	61.87			Cell#8	1.2289	4.9747
Cell#9	40.15	258.26			Cell#9	5.4538	7.1412			Cell#9	10.61	52.38			Cell#9	1.3409	4.9384
Cell#10	69.33	143.78			Cell#10	6.1732	7.1961			Cell#10	41.26	14.34			Cell#10	4.6122	1.276
Cell#11	37.03	156.44			Cell#11	5.8316	5.8514			Cell#11	1.68	43.04			Cell#11	1.3943	4.4681
Cell#12	64.91	96.96			Cell#12	6.2047	6.1832			Cell#12	35.51	73			Cell#12	1.6996	5.4376
Cell#13	26.56	100.25			Cell#13	5.9672	5.8947			Cell#13	17.6	36.7			Cell#13	1.2338	1.4064
Cell#14	40.48	124.81			Cell#14	5.7746	6.0731			Cell#14	23.11	35.32			Cell#14	4.1303	1.6862
Cell#15	102.63	241.95			Cell#15	6.1564	6.8769			Cell#15	23.07	27.31			Cell#15	1.6055	1.2669
Cell#16	123.19	136.53			Cell#16	5.6408	6.4252			Cell#16	0.41	14.03			Cell#16	1.1734	1.2437
Cell#17	129.2	193.44			Cell#17	6.5863	6.8758			Cell#17	13.34	12.47			Cell#17	2.7772	1.1998
Cell#18	197.93	216.77			Cell#18	6.2797	6.9753			Cell#18	8.52	22.67			Cell#18	1.1454	1.2983
Cell#19	51.19	251.12			Cell#19	5.4459	6.65			Cell#19	15.71	17.7			Cell#19	1.6026	1.2327
Cell#20	75.69	90.36			Cell#20	7.2809	5.9959			Cell#20	-5.08	32.37			Cell#20	1.0239	4.1099
Cell#21	34.46	132.28			Cell#21	5.4167	5.3895			Cell#21	4.75	36.95			Cell#21	1.0874	1.4443
Cell#22	26.72	166.3			Cell#22	5.1795	6.4586			Cell#22	13.85	38.45			Cell#22	1.1894	5.3695
Cell#23	28.12	155.64			Cell#23	5.3525	7.1505			Cell#23	9.06	20.4			Cell#23	1.2004	1.2087
Cell#24	17.4	85.74			Cell#24	4.7041	6.3953			Cell#24	2.34	38.12			Cell#24	1.0491	1.5128
Cell#25	18.78	275.39			Cell#25	4.8622	7.6874			Cell#25	38.21	59.74			Cell#25	2.1058	3.7702
Cell#26	22.22	106.53			Cell#26	5.22	6.6557			Cell#26	1.88	58.29			Cell#26	1.0479	5.1522
Cell#27	18.84	65.31			Cell#27	4.5564	5.2033			Cell#27	-4.25	44.17			Cell#27	1.0124	1.7236
Cell#28	46.71	52.5			Cell#28	5.5478	5.7927			Cell#28	7.76	5.31			Cell#28	1.1024	1.139
Cell#29	29.74	126.92			Cell#29	4.6611	6.2981			Cell#29	106.65	18.09			Cell#29	3.9002	2.2411
Cell#30	50.45	79.73			Cell#30	5.8972	6.1551			Cell#30	23.48	19.54			Cell#30	1.2788	1.2991
Cell#31	34.17	71.82			Cell#31	5.5736	6.0947			Cell#31	3.06	12.72			Cell#31	1.0466	1.2281
Cell#32	45.43	98.5			Cell#32	5.1349	5.1974			Cell#32	2.63	49.34			Cell#32	1.1413	4.9624
Cell#33	42.07	127.92			Cell#33	3.5152	6.805			Cell#33	9.02	53.71			Cell#33	1.0966	6.2243
Cell#34	46.19	289.12			Cell#34	4.7131	7.7274			Cell#34	28.69	31.96			Cell#34	1.2949	4.5932
Cell#35	45.21	109.43			Cell#35	5.0709	6.1553			Cell#35	2.44	78.69			Cell#35	1.0839	5.7855
Cell#36	57.85	76.59			Cell#36	4.919	5.4395			Cell#36	0.07	53.16			Cell#36	1.1222	4.8754
Cell#37	72.61	265.3			Cell#37	4.7719	7.3088			Cell#37	6.29	12.2			Cell#37	1.0851	1.3811
Cell#38	21.65	139.55			Cell#38	2.7162	6.4284			Cell#38	8.72	49.72			Cell#38	1.1438	4.0961
Cell#39	67.06	167.37			Cell#39	3.6426	7.1839			Cell#39	-0.03	32.76			Cell#39	1.0482	2.5906
Cell#40	54.43	124.78			Cell#40	5.223	5.9416			Cell#40	23.81	48.41			Cell#40	1.2547	5.3632
Cell#41	32.46	290.35			Cell#41	5.2502	7.054			Cell#41	4.61	44.59			Cell#41	1.087	1.4584
Cell#42	84.21	88.37			Cell#42	7.0351	6.1831			Cell#42	13.57	17.94			Cell#42	1.133	1.3159
Cell#43	69.3	104.2			Cell#43	5.4103	7.3612			Cell#43	0.22	28.4			Cell#43	1.0808	3.7102
Cell#44	54.81	218.39			Cell#44	5.0306	6.6596			Cell#44	-4.88	55.03			Cell#44	1.0577	4.6898
Cell#45	32.5	186.29			Cell#45	5.9651	5.7382			Cell#45	4.99	31.14			Cell#45	1.0674	4.1241
Cell#46	48.39	102.04			Cell#46	5.7462	5.7045			Cell#46	5.52	38.83			Cell#46	1.1332	5.7828
Cell#47	58.25	190.43			Cell#47	5.5771	6.1307			Cell#47	7.61	24.9			Cell#47	1.2104	1.3319
Cell#48	66.22	120.83			Cell#48	5.3555	6.124			Cell#48	10.3	17.16			Cell#48	1.1948	1.8508
Cell#49	58.31	166.12			Cell#49	4.3963	6.2603			Cell#49	12.58	25.18			Cell#49	1.1675	1.5154
Cell#50	46.48	105.99			Cell#50	5.065	6.5947			Cell#50	-2.46	4.96			Cell#50	1.0756	1.4226
Cell#51	38.34	210			Cell#51	6.3844	6.6963			Cell#51	19.02	51.43			Cell#51	5.4873	5.8627
Cell#52	35.5	150.44			Cell#52	4.5467	6.4215			Cell#52	2.17	42.99			Cell#52	1.0896	5.7765
Cell#53	50.12	135.17			Cell#53	5.9089	7.0885			Cell#53	0.69	15.85			Cell#53	1.0661	1.5032
Cell#54	21.04	201.81			Cell#54	3.6574	6.4893			Cell#54	6.06	36.54			Cell#54	1.1458	2.0071
Cell#55	51.88	83.48			Cell#55	3.3406	4.1166			Cell#55	6.47	14.82			Cell#55	1.2371	1.2687
Cell#56	38.01	142.66			Cell#56	3.2811	6.3205			Cell#56	0.71	26.91			Cell#56	1.078	1.381
Cell#57	71.11	204.11			Cell#57	4.2939	6.7037			Cell#57	-0.48	9.94			Cell#57	1.0588	1.1766
Cell#58	74.53	91.08			Cell#58	4.4654	4.3705			Cell#58	-3.68	29.11			Cell#58	1.1575	1.3113
Cell#59	19.25	74.46			Cell#59	1.9381	3.8443			Cell#59	-1.2	70.16			Cell#59	1.0931	5.0197
Cell#60	36.27	96.23			Cell#60	5.2403	5.6291			Cell#60	-1.71	16.84			Cell#60	1.0451	1.4319
Cell#61	47.71	214.05			Cell#61	5.3624	6.3518			Cell#61	8.62	35.87			Cell#61	3.4693	2.6107
Cell#62	59.67	87.12			Cell#62	6.1863	2.2037			Cell#62	2.04	47.14			Cell#62	1.1635	4.2353
Cell#63	25.83	105.63			Cell#63	4.5432	2.8924			Cell#63	8.19	25.86			Cell#63	1.104	1.7801
Cell#64	26.89	94.2			Cell#64	4.8581	5.8734			Cell#64	3.42	25.73			Cell#64	3.5872	1.2759
Cell#65	24.19	127.36			Cell#65	3.5838	4.9833			Cell#65	11.9	29.03			Cell#65	2.6926	3.9338
Cell#66	70.44	179.14			Cell#66	5.3636	6.1964			Cell#66	-18.82	12.94			Cell#66	1.0914	1.3126
Cell#67	32.16	230.82			Cell#67	4.9458	7.3756			Cell#67	2.14	17			Cell#67	1.1817	1.2656
Cell#68	26.16	103.28			Cell#68	4.7142	5.1288			Cell#68	-0.71	14.88			Cell#68	1.2816	1.2204
Cell#69	24.34	132.78			Cell#69	5.1588	5.9361			Cell#69	9.01	5.16			Cell#69	1.1645	2.3364
Cell#70	31.32	102.86			Cell#70	5.5573	5.7171			Cell#70	4.65	82.68			Cell#70	1.2645	4.4916
Cell#71	47.79	105.49			Cell#71	5.2926	4.8546			Cell#71	-8.29	42.79			Cell#71	1.049	4.9837
Cell#72	48.31	88.09			Cell#72	5.7797	5.0845			Cell#72	7.43	39.33			Cell#72	1.2367	1.5572
Cell#73	24.22	118.23			Cell#73	5.3647	5.4986			Cell#73	9.5	31.65			Cell#73	1.1452	1.3054
Cell#74	50.26	237			Cell#74	5.7725	6.4466			Cell#74	-0.91	55.45			Cell#74	1.0785	4.2241
Cell#75	73.77	196.78			Cell#75	6.746	5.9319			Cell#75	7.54	27.17			Cell#75	1.1269	1.3123
Cell#76	154.38	247.31			Cell#76	6.0024	6.9634			Cell#76	29.17	29.7			Cell#76	3.0752	1.2555
Cell#77	50.71	174.4			Cell#77	5.2687	6.4535			Cell#77	-4.81	60.6			Cell#77	1.0928	1.6396
Cell#78	163.73	167.59			Cell#78	6.7795	6.3384			Cell#78	0.09	44.46			Cell#78	1.2132	1.7656
Cell#79	175.5	163.04			Cell#79	5.9309	6.5074			Cell#79	12.96	27.44			Cell#79	1.1568	2.6989
Cell#80	93.3	198.59			Cell#80	6.0762	6.4016			Cell#80	-1.31	11.85			Cell#80	1.0664	1.1726
Cell#81	59.04	195.57			Cell#81	5.9665	6.4245			Cell#81	10.05	13.75			Cell#81	1.162	1.2553
Cell#82	101.86	150.07			Cell#82	6.8443	6.0111			Cell#82	2.12	16.34			Cell#82	1.1126	1.3363
Cell#83	15.51	83.69			Cell#83	4.3944	6.7739			Cell#83	-2.38	50.52			Cell#83	1.0763	3.7021
Cell#84	52.98	111.62			Cell#84	5.8973	6.688			Cell#84	-1.43	12.77			Cell#84	1.0466	1.21
Cell#85	61.11	214.96			Cell#85	5.9597	6.8502			Cell#85	10.23	103.27			Cell#85	1.1489	3.8997
Cell#86	40.42	210.21			Cell#86	5.8376	8.3898			Cell#86	9.31	29.91			Cell#86	1.1377	1.2598
Cell#87	101.36	99.81			Cell#87	6.5338	6.5189			Cell#87	8.97	23.65			Cell#87	1.1084	1.424
Cell#88	47.89	61.53			Cell#88	5.8151	1.8794			Cell#88	5.46	25.56			Cell#88	1.1073	1.2639
Cell#89	121.39	188.64			Cell#89	6.1771	7.8491			Cell#89	4.99	14.83			Cell#89	1.2336	1.1527
Cell#90	45.38	127.87			Cell#90	5.2247	6.3832			Cell#90	4.36	47.78			Cell#90	1.098	2.1144
Cell#91	35.93	141.88			Cell#91	5.7168	6.1235			Cell#91	15.48	40.45			Cell#91	2.9747	1.5774
Cell#92	65.04	158.8			Cell#92	6.4269	5.9892			Cell#92	5.69	61.15			Cell#92	1.1845	3.8142
Cell#93	40.89	92.69			Cell#93	5.9554	5.3198			Cell#93	15.02	14.89			Cell#93	1.256	1.176
Cell#94	48.57	169.39			Cell#94	5.1755	6.3683			Cell#94	-3.78	39.81			Cell#94	1.1444	1.5785
Cell#95	87.31	93.44			Cell#95	4.8429	5.6488			Cell#95	5.05	37.13			Cell#95	1.1488	5.4561
Cell#96	40.62	69.46			Cell#96	1.6084	5.2702			Cell#96	3.63	35.74			Cell#96	1.1595	4.111
Cell#97	43.36	99.02			Cell#97	4.5311	5.5007			Cell#97	4.58	22.21			Cell#97	1.1554	1.298
Cell#98	59.94	123.48			Cell#98	5.0819	5.8078			Cell#98	9.47	10.4			Cell#98	1.2174	1.1544
Cell#99	4.87	66.44			Cell#99	1.5895	4.4076			Cell#99	8.73	21.9			Cell#99	1.1548	2.1461
Cell#100	41.67	50.87			Cell#100	5.6469	5.2341			Cell#100	3.86	11.59			Cell#100	1.1611	1.3758
Cell#101	28.51	234.01			Cell#101	1.8693	6.82			Cell#101	26.51	30.15			Cell#101	2.0542	4.4205
Cell#102	13.87	150.14			Cell#102	4.1889	5.6956			Cell#102	17.82	12.12			Cell#102	1.2753	1.1873
Cell#103	26.4	74.43			Cell#103	4.8289	6.1456			Cell#103	10.11	22.29			Cell#103	1.1966	1.5689
Cell#104	119.71	136.34			Cell#104	6.3216	6.1066			Cell#104	7.26	33.13			Cell#104	1.1912	3.7345
Cell#105	58.66	136.27			Cell#105	4.229	5.7836			Cell#105	18.36	8.7			Cell#105	1.3245	1.2114
Cell#106	12.02	28.92			Cell#106	4.7284	5.0479			Cell#106	4.78	10.81			Cell#106	1.1855	1.2638
Cell#107	54.35	60.76			Cell#107	5.7739	4.039			Cell#107	2.28	67.43			Cell#107	1.0887	4.7176
Cell#108	33.59	227.28			Cell#108	4.09	5.7359			Cell#108	15.58	15			Cell#108	1.4437	4.5332
Cell#109	21.27	118.08			Cell#109	4.0571	6.3607			Cell#109	14.92	14.55			Cell#109	1.1962	1.4573
Cell#110	61.41	109.9			Cell#110	6.4551	6.4005			Cell#110	-14.31	-1.04			Cell#110	1	1.2143
Cell#111	56.87	249.34			Cell#111	4.8777	5.6152			Cell#111	8.34	13.37			Cell#111	1.1251	4.8868
Cell#112	58.63	110.98			Cell#112	4.4549	6.3172			Cell#112	-0.41	-5.06			Cell#112	1.0479	1.27
Cell#113	41.14	85.92			Cell#113	4.1661	7.285			Cell#113	2.69	14			Cell#113	1.0931	2.7846
Cell#114	66.83	93.88			Cell#114	5.0291	5.8088			Cell#114	6.61	19.46			Cell#114	1.1206	4.5926
Cell#115	35.66	114.1			Cell#115	4.0006	5.9184			Cell#115	11.17	40.51			Cell#115	1.1671	5.6601
Cell#116	35.73	172.94			Cell#116	4.4878	5.6016			Cell#116	89.65	12.29			Cell#116	3.9164	3.2493
Cell#117	67.61	146.17			Cell#117	4.985	6.3938			Cell#117	28.37	1.11			Cell#117	1.4075	1.4002
Cell#118	73.94	118.39			Cell#118	6.028	6.2074			Cell#118	-5.96	17.5			Cell#118	1.019	1.4527
Cell#119	122.14	114.36			Cell#119	5.6626	6.2051			Cell#119	7.47	9.74			Cell#119	1.1272	1.2701
Cell#120	50.75	209.81			Cell#120	5.2206	5.4207			Cell#120	5.49	35.78			Cell#120	1.0772	4.8145
Cell#121	148.9	170.8			Cell#121	4.0216	5.5599			Cell#121	22.31	9.83			Cell#121	1.2101	1.2173
Cell#122	84.93	73.39			Cell#122	6.4192	5.4682			Cell#122	3.7	6.56			Cell#122	1.0752	1.3278
Cell#123	44.94	180.65			Cell#123	5.1451	4.9823			Cell#123	14.2	24.32			Cell#123	1.1701	4.9269
Cell#124	32.79	104.08			Cell#124	5.3205	6.5259			Cell#124	13.59	31.06			Cell#124	1.2284	5.2601
Cell#125	73.58	145.31			Cell#125	5.0108	6.1007			Cell#125	18.74	24.29			Cell#125	1.244	4.5242
Cell#126	64.26	112.27			Cell#126	4.5088	5.4777			Cell#126	16.18	41.17			Cell#126	1.1692	5.0941
Cell#127	70.62	74.95			Cell#127	5.127	5.5276			Cell#127	13.79	7.32			Cell#127	1.2551	1.2417
Cell#128	81.09	121.68			Cell#128	5.5793	6.6219			Cell#128	12.72	18.25			Cell#128	1.2122	1.3635
Cell#129	30.13	75.31			Cell#129	4.6616	5.5762			Cell#129	30.7	3.78			Cell#129	1.4063	1.2162
Cell#130	66.74	79.06			Cell#130	5.5385	5.5482			Cell#130	21.12	3.83			Cell#130	1.4366	1.0912
Cell#131	45.9	244.15			Cell#131	4.5226	6.2995			Cell#131	16.67	11.31			Cell#131	1.2063	1.1916
Cell#132	21.09	249.71			Cell#132	4.0748	6.2637			Cell#132	24.29	10.84			Cell#132	1.4164	1.2202
Cell#133	64.95	115.27			Cell#133	4.6608	6.1368			Cell#133	25.71	13.61			Cell#133	1.5253	1.1864
Cell#134	25.94	94			Cell#134	4.3338	5.8788			Cell#134	46.09	5.05			Cell#134	2.4945	1.1956
Cell#135	44.97	77.9			Cell#135	6.9629	5.9248			Cell#135	28.64	-5.84			Cell#135	5.3583	1.114
Cell#136	48.74	124.94			Cell#136	7.4882	6.855			Cell#136	8.44	26.58			Cell#136	1.1477	4.2952
Cell#137	22.72	46.67			Cell#137	4.7969	5.4197			Cell#137	8.52	59.11			Cell#137	1.0937	5.5121
Cell#138	38.23	76.22			Cell#138	6.0666	6.9385			Cell#138	18.5	14.81			Cell#138	1.3279	3.6353
Cell#139	60.14	47.48			Cell#139	4.5952	5.4873			Cell#139	5.36	-0.36			Cell#139	1.1399	1.2235
Cell#140	63.37	123.46			Cell#140	5.998	6.8945			Cell#140	9.98	15.97			Cell#140	1.1188	1.1712
Cell#141	68.38	111.87			Cell#141	6.0541	7.2474			Cell#141	0.32	15.45			Cell#141	1.0578	1.1598
Cell#142	14.77	97.84			Cell#142	3.703	7.1429			Cell#142	-6.38	2.83			Cell#142	1	1.1653
Cell#143	37.33	170.14			Cell#143	5.1123	7.1305			Cell#143	10.29	24.79			Cell#143	1.1738	5.9359
Cell#144	60.28	119.74			Cell#144	6.8907	6.3452			Cell#144	49.9	22.14			Cell#144	3.2061	1.8736
Cell#145	61.17	122.54			Cell#145	6.8235	5.9879			Cell#145	11.79	26.11			Cell#145	1.1937	4.5896
Cell#146	97.17	200.43			Cell#146	7.0301	6.0218			Cell#146	19.94	12.74			Cell#146	1.2636	1.1845
Cell#147	57.57	102.43			Cell#147	6.599	3.942			Cell#147	16.53	-2.33			Cell#147	1.3916	1.2018
Cell#148	59.99	18.91			Cell#148	6.3467	1.3314			Cell#148	36.21	12.55			Cell#148	2.9303	1.1939
Cell#149	17.3	211.53			Cell#149	4.5618	7.0631			Cell#149	9.2	27.51			Cell#149	1.1173	5.0549
Cell#150	22.52	260.58			Cell#150	5.0614	8.3885			Cell#150	8.89	5.54			Cell#150	1.1216	1.6037
Cell#151	30.72	133.58			Cell#151	5.7768	5.9687			Cell#151	55.66	26.77			Cell#151	3.7265	4.6789
Cell#152	39.1	59.68			Cell#152	5.0393	5.2205			Cell#152	48.72	21.8			Cell#152	3.041	4.2582
Cell#153	20.73	87.71			Cell#153	4.5678	5.6209			Cell#153	65.45	28.37			Cell#153	3.098	4.7683
Cell#154	29.19	124.31			Cell#154	4.3333	5.592			Cell#154	15.11	26.83			Cell#154	1.2492	4.4931
Cell#155	13.59	113.18			Cell#155	1.3157	5.7447			Cell#155	35.4	22.31			Cell#155	1.5021	1.204
Cell#156	23.97	30.8			Cell#156	3.5654	4.4565			Cell#156	10.36	0.74			Cell#156	1.1787	1.1354
Cell#157	21.9	104.9			Cell#157	3.9606	4.8109			Cell#157	25.21	9.83			Cell#157	1.3983	1.2128
Cell#158	-0.3	149.34			Cell#158	3.6171	5.5191			Cell#158	10.77	21.91			Cell#158	1.1816	2.5476
Cell#159	21.94	77.34			Cell#159	4.3111	5.1866			Cell#159	11.11	26.84			Cell#159	1.1549	4.0884
Cell#160	7.01	23.41			Cell#160	4.6501	2.8791			Cell#160	-1.17	0.47			Cell#160	1.0973	1.2057
Cell#161	29.85	165.81			Cell#161	4.4175	5.1863			Cell#161	14.42	18.34			Cell#161	1.3018	1.3197
Cell#162	80.84	98.04			Cell#162	5.5304	5.5004			Cell#162	16.35	3.2			Cell#162	1.3878	1.18
Cell#163	58.15	66.59			Cell#163	4.7139	5.4647			Cell#163	8.43	-0.59			Cell#163	1.1464	1.1025
Cell#164	58.52	103.43			Cell#164	4.8784	5.8891			Cell#164	11.18	2.3			Cell#164	1.1327	1.1724
Cell#165	14.26	51.14			Cell#165	4.632	5.1392			Cell#165	39.03	-4.38			Cell#165	1.6653	1.1317
Cell#166	22.89	86.45			Cell#166	5.6808	5.0554			Cell#166	41.45	4.66			Cell#166	1.7528	1.1697
Cell#167	27.26	115.16			Cell#167	5.719	5.1108			Cell#167	6.75	35.92			Cell#167	1.087	4.5457
Cell#168	36.07	173.69			Cell#168	4.4051	4.912			Cell#168	14.63	6.5			Cell#168	1.2599	1.2588
Cell#169	42.92	57.68			Cell#169	4.9382	5.4222			Cell#169	11.59	17.66			Cell#169	1.1553	4.3713
Cell#170	98.48	21.99			Cell#170	5.2272	4.8119			Cell#170	52.1	3.6			Cell#170	1.9008	1.1936
Cell#171	30.83	73.83			Cell#171	4.8004	4.845			Cell#171	22.44	3.2			Cell#171	1.5852	1.2563
Cell#172	22.82	110.46			Cell#172	2.5461	5.5401			Cell#172	5.72	19.84			Cell#172	1.1087	1.3416
Cell#173	74.9	92.81			Cell#173	5.7901	5.4812			Cell#173	17.3	11.89			Cell#173	1.2127	1.4581
Cell#174	24.69	89.37			Cell#174	3.1959	5.3276			Cell#174	8.96	17.24			Cell#174	1.4164	1.3494
Cell#175	8.03	146.51			Cell#175	2.6046	5.47			Cell#175	28.8	26.77			Cell#175	1.4052	1.7584
Cell#176	37.28	66.36			Cell#176	3.8247	5.103			Cell#176	44.64	13.48			Cell#176	2.9099	4.9934
Cell#177	41.7	58.48			Cell#177	4.7173	4.8838			Cell#177	27.61	20.71			Cell#177	1.3149	4.1214
Cell#178	87.71	92.29			Cell#178	5.4172	5.8941			Cell#178	12.7	7.22			Cell#178	1.2047	1.1903
Cell#179	24.05	31.25			Cell#179	4.3175	5.0664			Cell#179	19.23	12.01			Cell#179	1.3528	1.2528
Cell#180	35.47	34.42			Cell#180	4.8207	4.6875			Cell#180	17.15	40.2			Cell#180	1.6653	4.7159
Cell#181	58.61	30.77			Cell#181	4.2914	1.8839			Cell#181	49.59	2.6			Cell#181	3.1528	1.3491
Cell#182	36.83	21.43			Cell#182	3.656	3.6685			Cell#182	24.22	23.63			Cell#182	1.3269	4.8817
Cell#183	33.28	127.4			Cell#183	4.579	5.9109			Cell#183	36.74	3.97			Cell#183	1.5786	1.1933
Cell#184	40.06	95.01			Cell#184	2.4032	5.9904			Cell#184	39.7	12.35			Cell#184	1.7034	2.881
Cell#185	22.98	104.79			Cell#185	5.3446	5.4776			Cell#185	12.98	13.36			Cell#185	1.1582	1.2767
Cell#186	48.01	118.26			Cell#186	5.1317	6.775			Cell#186	21.47	12.28			Cell#186	2.6464	3.7962
Cell#187	44.65	42.59			Cell#187	4.0158	3.4163			Cell#187	8.89	9.35			Cell#187	1.0803	1.1825
Cell#188	17.76	88.5			Cell#188	2.8737	6.6038			Cell#188	30.57	-0.61			Cell#188	1.456	1.0818
Cell#189	3.19	42.44			Cell#189	1.3051	5.5842			Cell#189	24.2	10.08			Cell#189	1.2983	1.225
Cell#190	27.61	82.53			Cell#190	4.8365	5.6043			Cell#190	19.08	16.73			Cell#190	1.2662	4.4199
Cell#191	18.79	69.42			Cell#191	3.1791	5.4804			Cell#191	10.62	44.65			Cell#191	1.1617	5.8758
Cell#192	22.48	73.26			Cell#192	3.9083	5.4084			Cell#192	20.55	13.89			Cell#192	1.1827	4.5421
Cell#193	26.44	42.86			Cell#193	4.1693	1.7421			Cell#193	32.02	7.27			Cell#193	1.3996	1.1721
Cell#194	4.26	53.27			Cell#194	4.4071	4.0653			Cell#194	55.03	20.68			Cell#194	2.2132	1.3283
Cell#195	32.51	69.24			Cell#195	6.218	5.1116			Cell#195	27.84	2.15			Cell#195	1.302	1.3001
Cell#196	25.85	34.97			Cell#196	4.8243	3.7979			Cell#196	14.8	24.46			Cell#196	1.2175	3.6776
Cell#197	9.77	53.58			Cell#197	4.3088	4.326			Cell#197	29.47	9.36			Cell#197	1.4905	4.0388
Cell#198	28.02	162.36			Cell#198	3.0821	5.7949			Cell#198	12.17	15.29			Cell#198	1.301	1.3255
Cell#199	23.24	218.88			Cell#199	4.8683	6.1693			Cell#199	12.74	5.31			Cell#199	1.1698	1.2718
Cell#200	13.34	17.57			Cell#200	3.5977	1.3433			Cell#200	13.21	6.81			Cell#200	1.1244	1.2524

[truncated: 15 more sheets: Fig. 4A, Fig. 4B,C, Fig. 4D, Fig. 4E, Fig. 4F,G, Fig. 5C, Fig. 5F, Fig. 5I, Fig. 5D,G,J, Fig. 5E,H,K, Fig. 5L,M, Fig. S1H,I, Fig. S2A, Fig. S2B, Fig. S3E,F,G]
